# Supplementary material for: 2,2′-Bipyridin-1-ium 3-nitro­benzene­sulfonate
Source: Acta Crystallogr Sect E Struct Rep Online. 2010 Feb 6;66(Pt 3):o563. doi: 10.1107/S1600536810003909 (PMC2983615; doi:10.1107/S1600536810003909)
Supplement: Supplementary file 2 [file e-66-0o563-Isup2.hkl]

#
# h,k,l, Fc-squared, Fo-squared, sigma(Fo-squared) and status flag
#
data_I
_shelx_title ' TEST STRUCTURE D:\DATA\ORTURAN3_DENE\ORTURAN3'
_shelx_refln_list_code          4
_shelx_F_calc_maximum      174.64
_exptl_crystal_F_000       372.00
_reflns_d_resolution_high  0.8110
 
loop_
 _symmetry_equiv_pos_as_xyz
 'x, y, z'
 '-x, -y, -z'
 
_cell_length_a     5.9527
_cell_length_b     7.4674
_cell_length_c    17.8800
_cell_angle_alpha  79.085
_cell_angle_beta   89.121
_cell_angle_gamma  87.939
 
_shelx_F_squared_multiplier     1.000
 
loop_
 _refln_index_h
 _refln_index_k
 _refln_index_l
 _refln_F_squared_calc
 _refln_F_squared_meas
 _refln_F_squared_sigma
 _refln_observed_status
   1   0   0      157.49      189.63      2.45 o
   2   0   0     1069.73      993.05      5.21 o
   3   0   0      836.91      923.56     12.42 o
   4   0   0        4.38        5.13      0.40 o
   5   0   0       20.22       22.51      0.45 o
   6   0   0       83.76       85.09      1.38 o
   7   0   0        2.06        3.15      0.48 o
  -7   1   0        3.93        4.56      0.50 o
  -6   1   0       53.26       54.89      0.91 o
  -5   1   0       47.42       48.67      0.65 o
  -4   1   0      146.10      161.25      2.68 o
  -3   1   0       29.67       34.09      0.52 o
  -2   1   0      274.53      278.92      2.26 o
  -1   1   0      226.17      225.17      2.21 o
   0   1   0      226.48      239.28      8.28 o
   1   1   0       11.10       12.36      0.48 o
   2   1   0      291.74      281.27      1.85 o
   3   1   0        7.40        5.89      0.37 o
   4   1   0      204.69      227.05      1.42 o
   5   1   0      259.18      254.31      2.54 o
   6   1   0        1.67        1.57      0.51 o
   7   1   0        3.82        4.67      0.44 o
  -7   2   0        0.44        0.78      0.40 o
  -6   2   0       83.66       85.89      2.72 o
  -5   2   0        8.36        7.40      0.42 o
  -4   2   0       60.93       52.83      0.74 o
  -3   2   0        5.34        3.80      0.38 o
  -2   2   0       23.66       38.07      0.47 o
  -1   2   0     3545.58     3361.00     19.91 o
   0   2   0    15572.93    13180.66    469.02 o
   1   2   0      824.04      738.39     14.11 o
   2   2   0       79.59       70.14      0.85 o
   3   2   0       17.13        9.57      0.40 o
   4   2   0       46.19       38.39      0.76 o
   5   2   0      503.21      521.62      4.84 o
   6   2   0        3.13        4.02      0.44 o
   7   2   0       44.64       46.00      0.67 o
  -6   3   0       63.17       62.35      1.02 o
  -5   3   0       17.15       16.14      0.39 o
  -4   3   0       57.88       57.29      0.48 o
  -3   3   0       60.84       62.52      1.00 o
  -2   3   0     2257.66     2217.27     41.68 o
  -1   3   0       39.96       43.75      0.64 o
   0   3   0       84.68       78.44      2.85 o
   1   3   0      264.60      293.84      9.91 o
   2   3   0       63.17       79.15      1.65 o
   3   3   0      140.29      134.40      2.77 o
   4   3   0       51.32       50.60      1.23 o
   5   3   0        2.45        1.98      0.35 o
   6   3   0       66.89       61.25      0.91 o
   7   3   0        6.73        6.03      0.63 o
  -6   4   0        2.34        2.15      0.54 o
  -5   4   0        1.15        1.72      0.36 o
  -4   4   0        3.35        2.83      0.36 o
  -3   4   0      148.33      137.72      0.82 o
  -2   4   0        5.14        8.28      0.38 o
  -1   4   0     2554.76     2512.59     46.80 o
   0   4   0        3.49        4.38      0.30 o
   1   4   0      854.57      800.30     22.36 o
   2   4   0       18.47       12.71      0.34 o
   3   4   0      258.82      253.62      5.03 o
   4   4   0        9.81       11.14      0.34 o
   5   4   0      251.44      258.43      4.96 o
   6   4   0       12.61       15.00      0.46 o
  -5   5   0        0.20        0.19      0.31 o
  -4   5   0       19.41       21.54      0.67 o
  -3   5   0        8.48       10.23      0.42 o
  -2   5   0      253.90      255.43      5.68 o
  -1   5   0        2.15        1.78      0.34 o
   0   5   0       42.91       40.24      2.26 o
   1   5   0       80.89       74.38      2.10 o
   2   5   0       22.09       19.82      0.52 o
   3   5   0      457.67      448.88     10.32 o
   4   5   0      173.02      180.54      4.33 o
   5   5   0       11.72       10.91      0.36 o
   6   5   0        1.46        0.71      0.36 o
  -5   6   0       23.50       20.65      0.74 o
  -4   6   0        0.07        0.37      0.31 o
  -3   6   0        0.59        0.64      0.31 o
  -2   6   0      306.45      295.58      6.61 o
  -1   6   0      256.32      250.64      6.05 o
   0   6   0       53.05       49.70      1.59 o
   1   6   0        8.62        7.84      0.36 o
   2   6   0       49.47       50.42      1.31 o
   3   6   0       12.37       14.43      0.55 o
   4   6   0        1.36        1.57      0.34 o
   5   6   0        0.99        1.55      0.36 o
  -4   7   0        0.90        1.52      0.41 o
  -3   7   0       34.97       37.13      0.92 o
  -2   7   0        3.90        5.78      0.35 o
  -1   7   0       32.31       32.41      1.06 o
   0   7   0       15.76       15.73      0.49 o
   1   7   0       45.87       47.51      1.65 o
   2   7   0       23.89       23.59      0.61 o
   3   7   0       98.15      101.68      2.95 o
   4   7   0       26.46       26.11      1.07 o
  -3   8   0        0.59        0.76      0.46 o
  -2   8   0       66.97       56.62      2.42 o
  -1   8   0        3.48        3.82      0.34 o
   0   8   0        5.53        5.35      0.35 o
   1   8   0       24.02       23.69      0.68 o
   2   8   0       37.30       36.54      0.79 o
   3   8   0        0.01        0.27      0.34 o
   0   9   0        1.17        2.21      0.45 o
  -3  -8   1       15.98       18.31      0.90 o
  -2  -8   1       52.85       54.75      1.28 o
  -1  -8   1       14.59       13.90      0.36 o
   0  -8   1        1.93        1.95      0.40 o
   1  -8   1        1.11        1.44      0.31 o
   2  -8   1        0.18        1.16      0.40 o
   3  -8   1       30.59       26.22      1.69 o
  -4  -7   1        5.59        5.63      0.37 o
  -3  -7   1       12.92       13.45      0.66 o
  -2  -7   1        3.07        2.51      0.34 o
  -1  -7   1        0.03        0.23      0.28 o
   0  -7   1        9.65       10.29      0.46 o
   1  -7   1        3.53        3.47      0.31 o
   2  -7   1       22.34       20.63      0.68 o
   3  -7   1        0.08        0.67      0.35 o
   4  -7   1        2.88        3.27      0.44 o
  -5  -6   1        5.58        5.07      0.37 o
  -4  -6   1       32.04       33.47      1.22 o
  -3  -6   1        6.41        8.16      0.36 o
  -2  -6   1      350.91      357.67     10.83 o
  -1  -6   1       87.70       90.80      1.92 o
   0  -6   1       39.86       40.88      1.32 o
   1  -6   1       12.52       13.03      0.57 o
   2  -6   1       35.05       37.52      1.24 o
   3  -6   1       60.25       61.97      1.89 o
   4  -6   1       41.36       39.95      1.08 o
   5  -6   1        6.51        5.92      0.39 o
  -6  -5   1        7.86        8.85      0.47 o
  -5  -5   1        4.05        4.26      0.33 o
  -4  -5   1      169.50      174.29      5.03 o
  -3  -5   1        1.44        1.25      0.30 o
  -2  -5   1       64.07       64.58      1.80 o
  -1  -5   1       13.77       16.87      0.56 o
   0  -5   1       32.32       34.12      1.27 o
   1  -5   1        6.70        7.98      0.35 o
   2  -5   1       49.06       51.41      0.59 o
   3  -5   1        0.51        0.76      0.35 o
   4  -5   1        3.54        2.64      0.36 o
   5  -5   1        1.62        1.94      0.36 o
  -6  -4   1       85.89       88.84      1.54 o
  -5  -4   1      166.94      169.41      2.29 o
  -4  -4   1      264.00      267.09      4.40 o
  -3  -4   1       13.43       13.36      0.33 o
  -2  -4   1      151.64      147.62      3.66 o
  -1  -4   1       24.76       21.27      0.81 o
   0  -4   1       37.13       43.36      1.84 o
   1  -4   1      290.84      289.56      6.20 o
   2  -4   1      369.71      373.71      4.65 o
   3  -4   1      180.39      183.20      3.17 o
   4  -4   1      320.49      322.74      1.82 o
   5  -4   1        7.21        8.84      0.46 o
   6  -4   1        0.11        0.71      0.38 o
  -6  -3   1        4.21        4.71      0.37 o
  -5  -3   1       21.68       22.46      0.45 o
  -4  -3   1      909.69      897.92     11.73 o
  -3  -3   1      310.09      301.37      4.75 o
  -2  -3   1     1021.33      979.03     17.86 o
  -1  -3   1      183.47      178.15      4.49 o
   0  -3   1      100.82      111.00      3.14 o
   1  -3   1      234.25      224.21      4.37 o
   2  -3   1       76.83       83.12      1.84 o
   3  -3   1       37.07       31.10      0.46 o
   4  -3   1        0.56        0.20      0.34 o
   5  -3   1       44.44       44.20      0.58 o
   6  -3   1        7.21        7.45      0.41 o
  -7  -2   1        6.35        6.48      0.51 o
  -6  -2   1        0.01        0.29      0.45 o
  -5  -2   1      638.01      650.49      7.96 o
  -4  -2   1       16.95       15.19      0.36 o
  -3  -2   1      115.65      127.14      1.76 o
  -2  -2   1      364.77      395.21      3.44 o
  -1  -2   1      496.99      437.15      9.13 o
   0  -2   1     3026.41     2827.61     77.35 o
   1  -2   1      848.13      858.30      9.12 o
   2  -2   1       66.17       67.02      0.99 o
   3  -2   1      562.36      583.52      4.83 o
   4  -2   1      318.18      326.69      1.06 o
   5  -2   1       33.29       34.88      0.79 o
   6  -2   1       12.95       14.04      0.53 o
   7  -2   1       32.14       31.95      0.61 o
  -7  -1   1       60.92       60.15      0.70 o
  -6  -1   1        0.84        1.55      0.39 o
  -5  -1   1        3.55        4.30      0.41 o
  -4  -1   1      274.47      274.51      2.50 o
  -3  -1   1      104.47       89.86      0.84 o
  -2  -1   1      251.39      241.45      2.31 o
  -1  -1   1      972.95      971.43     12.40 o
   0  -1   1      107.66      115.78      4.37 o
   1  -1   1     8015.04     7394.70     94.21 o
   2  -1   1       71.67       59.48      0.68 o
   3  -1   1       19.41       12.80      0.48 o
   4  -1   1       92.25       98.82      1.12 o
   5  -1   1      151.55      153.75      2.39 o
   6  -1   1        0.51        0.81      0.41 o
   7  -1   1        8.58        6.54      0.55 o
  -7   0   1        5.30        5.80      0.44 o
  -6   0   1       51.96       52.60      0.52 o
  -5   0   1      333.67      345.97      2.42 o
  -4   0   1        4.26        6.49      0.35 o
  -3   0   1       36.33       36.21      0.56 o
  -2   0   1       12.38       13.65      0.52 o
  -1   0   1     3789.22     3527.81     13.70 o
   1   0   1     3008.33     2854.34     16.23 o
   2   0   1       95.07       79.85      0.99 o
   3   0   1        3.37        3.15      0.43 o
   4   0   1       10.21        9.85      0.41 o
   5   0   1        6.35        6.84      0.50 o
   6   0   1      187.39      191.86      4.55 o
   7   0   1       36.49       34.91      0.70 o
  -7   1   1       45.42       41.38      0.69 o
  -6   1   1        2.06        2.43      0.36 o
  -5   1   1      277.18      282.49      2.19 o
  -4   1   1       15.89       13.88      0.43 o
  -3   1   1      270.27      257.68      0.98 o
  -2   1   1      200.36      199.96      3.44 o
  -1   1   1      820.13      874.25     11.80 o
   0   1   1     1476.33     1565.76     36.40 o
   1   1   1     5297.19     4925.36     41.49 o
   2   1   1      890.11      863.15      3.82 o
   3   1   1      393.75      466.56      4.70 o
   4   1   1       24.39       21.43      0.88 o
   5   1   1       47.66       41.10      0.53 o
   6   1   1        2.98        1.42      0.45 o
   7   1   1        0.85        2.42      0.56 o
  -7   2   1        7.37        7.81      0.54 o
  -6   2   1       16.89       17.55      0.59 o
  -5   2   1       44.60       49.82      0.69 o
  -4   2   1      164.38      174.06      1.73 o
  -3   2   1      316.94      329.83      2.78 o
  -2   2   1        9.85       12.81      0.40 o
  -1   2   1    30498.00    25765.24    588.52 o
   0   2   1     5403.64     5038.87    222.35 o
   1   2   1      241.57      261.21      7.14 o
   2   2   1     3335.31     3225.21     54.22 o
   3   2   1       37.48       34.33      0.52 o
   4   2   1        0.03        0.24      0.37 o
   5   2   1        8.01        7.97      0.48 o
   6   2   1      119.34      120.10      0.79 o
   7   2   1       13.81       16.26      0.60 o
  -6   3   1        7.57        7.20      0.38 o
  -5   3   1      202.03      204.77      3.13 o
  -4   3   1       63.31       58.67      0.76 o
  -3   3   1      120.06      115.06      0.92 o
  -2   3   1      730.63      735.89      6.76 o
  -1   3   1        3.92        4.41      0.33 o
   0   3   1      344.27      313.01      9.68 o
   1   3   1       58.62       47.08      1.39 o
   2   3   1      147.67      134.08      2.44 o
   3   3   1        3.04        9.81      0.59 o
   4   3   1      740.73      717.69      9.46 o
   5   3   1        7.81        7.83      0.44 o
   6   3   1       12.96       14.96      0.70 o
   7   3   1       11.58       11.23      0.49 o
  -6   4   1       18.10       15.83      0.41 o
  -5   4   1        1.05        0.97      0.31 o
  -4   4   1        1.42        0.83      0.38 o
  -3   4   1        1.22        1.94      0.31 o
  -2   4   1     1035.09     1064.10     16.62 o
  -1   4   1     2374.00     2370.34     54.27 o
   0   4   1      110.21      135.15      4.24 o
   1   4   1      474.07      481.56     15.09 o
   2   4   1      604.75      633.29     16.33 o
   3   4   1      247.67      245.76      4.88 o
   4   4   1      179.39      176.42      3.21 o
   5   4   1       66.80       67.26      1.16 o
   6   4   1        0.02        0.53      0.47 o
  -6   5   1       27.45       22.73      0.44 o
  -5   5   1        0.63        0.62      0.34 o
  -4   5   1       17.87       18.51      0.56 o
  -3   5   1       23.79       21.83      0.37 o
  -2   5   1      441.54      432.79      6.09 o
  -1   5   1       37.53       32.26      0.80 o
   0   5   1      448.58      436.98     11.43 o
   1   5   1      214.43      200.04      7.34 o
   2   5   1        0.19        0.14      0.26 o
   3   5   1      361.33      360.54      9.52 o
   4   5   1       82.44       78.27      1.24 o
   5   5   1        6.85        4.81      0.30 o
   6   5   1        3.31        3.82      0.45 o
  -5   6   1        0.64        1.24      0.39 o
  -4   6   1       23.54       25.54      0.45 o
  -3   6   1        6.27        5.47      0.35 o
  -2   6   1      471.11      480.15     10.52 o
  -1   6   1       55.61       56.76      2.05 o
   0   6   1       82.84       76.64      1.57 o
   1   6   1       35.19       41.74      1.89 o
   2   6   1       15.51       11.91      0.40 o
   3   6   1       13.81       17.51      0.37 o
   4   6   1       70.05       65.30      2.02 o
   5   6   1       23.13       21.80      0.89 o
  -4   7   1        0.08        0.71      0.42 o
  -3   7   1        3.29        2.36      0.37 o
  -2   7   1       56.71       56.81      1.75 o
  -1   7   1       45.15       46.43      1.32 o
   0   7   1       92.83       90.96      2.69 o
   1   7   1       66.88       66.16      1.34 o
   2   7   1       22.73       24.14      0.63 o
   3   7   1      305.60      326.41      8.92 o
   4   7   1        1.51        0.89      0.36 o
  -3   8   1       52.60       47.56      2.55 o
  -2   8   1       27.30       27.63      0.84 o
  -1   8   1        1.05        1.27      0.32 o
   0   8   1        0.23        0.29      0.43 o
   1   8   1        7.92        7.95      0.32 o
   2   8   1        7.05        8.53      0.39 o
   3   8   1        3.39        2.80      0.37 o
   0   9   1        4.99        4.49      0.33 o
   1   9   1        1.60        1.60      0.33 o
  -3  -8   2        0.26        0.45      0.31 o
  -2  -8   2       41.72       39.35      0.83 o
  -1  -8   2        5.27        3.86      0.36 o
   0  -8   2       17.82       16.26      0.42 o
   1  -8   2        3.62        3.51      0.30 o
   2  -8   2        6.57        8.00      0.51 o
  -4  -7   2        6.74        6.87      0.40 o
  -3  -7   2       10.80       13.26      0.39 o
  -2  -7   2        0.39        1.33      0.32 o
  -1  -7   2       14.56       17.45      0.58 o
   0  -7   2      100.80      103.03      1.78 o
   1  -7   2        7.55        7.98      0.52 o
   2  -7   2        5.72        5.63      0.33 o
   3  -7   2       15.32       13.55      0.70 o
   4  -7   2        0.66        0.97      0.37 o
  -5  -6   2        3.29        4.06      0.37 o
  -4  -6   2        4.56        4.93      0.43 o
  -3  -6   2        1.25        1.09      0.31 o
  -2  -6   2       72.94       70.53      1.54 o
  -1  -6   2      220.26      211.51      4.94 o
   0  -6   2        1.66        0.67      0.32 o
   1  -6   2        1.22        1.86      0.30 o
   2  -6   2       37.64       32.42      1.17 o
   3  -6   2        0.83        1.73      0.32 o
   4  -6   2        0.03        0.64      0.34 o
   5  -6   2       34.25       31.80      0.94 o
  -6  -5   2       25.96       27.72      0.91 o
  -5  -5   2        8.05        8.05      0.39 o
  -4  -5   2      227.90      232.87      5.13 o
  -3  -5   2       38.28       37.63      0.66 o
  -2  -5   2       47.23       45.08      1.54 o
  -1  -5   2       49.50       46.30      1.73 o
   0  -5   2      281.61      272.60      7.90 o
   1  -5   2        8.22        7.56      0.44 o
   2  -5   2       47.92       46.77      0.60 o
   3  -5   2       34.84       35.41      1.23 o
   4  -5   2        1.84        2.15      0.35 o
   5  -5   2       21.31       18.93      0.42 o
  -6  -4   2        0.00        0.61      0.39 o
  -5  -4   2        0.74        0.41      0.35 o
  -4  -4   2        7.78        7.88      0.33 o
  -3  -4   2      203.22      202.08      5.64 o
  -2  -4   2       20.02       20.85      0.54 o
  -1  -4   2       39.05       36.24      0.81 o
   0  -4   2      118.30      111.98      3.14 o
   1  -4   2       19.71       18.63      0.47 o
   2  -4   2        3.30        4.10      0.35 o
   3  -4   2        4.35        3.74      0.40 o
   4  -4   2       29.31       32.80      0.85 o
   5  -4   2       31.31       32.41      0.77 o
   6  -4   2        0.67        1.13      0.36 o
  -6  -3   2       85.75       89.78      1.40 o
  -5  -3   2        7.58        7.45      0.33 o
  -4  -3   2      654.73      638.36      8.79 o
  -3  -3   2       86.45       83.83      1.33 o
  -2  -3   2       67.46       54.41      1.28 o
  -1  -3   2        7.54        3.79      0.30 o
   0  -3   2       10.85        7.50      0.44 o
   1  -3   2        6.29        4.32      0.33 o
   2  -3   2       18.64       18.69      0.39 o
   3  -3   2      109.83      110.32      0.92 o
   4  -3   2      189.55      188.64      2.59 o
   5  -3   2       99.79      102.61      1.03 o
   6  -3   2       26.89       26.12      0.61 o
  -7  -2   2       40.27       41.75      1.76 o
  -6  -2   2       48.82       47.53      0.83 o
  -5  -2   2       42.82       41.30      0.46 o
  -4  -2   2        0.16        0.51      0.36 o
  -3  -2   2      300.86      299.38      3.44 o
  -2  -2   2      171.60      157.89      2.32 o
  -1  -2   2        7.35        8.70      0.42 o
   0  -2   2     2158.47     2095.76    102.41 o
   1  -2   2      179.89      176.21      2.39 o
   2  -2   2       27.69       28.71      0.44 o
   3  -2   2      258.90      273.00      1.57 o
   4  -2   2      160.59      172.48      3.53 o
   5  -2   2       13.43       12.22      0.50 o
   6  -2   2        0.00        0.32      0.49 o
   7  -2   2        5.15        5.46      0.54 o
  -7  -1   2       41.62       41.74      0.86 o
  -6  -1   2       54.19       55.67      0.79 o
  -5  -1   2       51.21       50.80      0.53 o
  -4  -1   2       47.24       43.27      0.43 o
  -3  -1   2        5.25        9.83      0.46 o
  -2  -1   2      313.37      301.58      2.67 o
  -1  -1   2     2647.41     2606.25     20.43 o
   0  -1   2      151.66      178.77      5.85 o
   1  -1   2     1385.56     1346.92     14.02 o
   2  -1   2       31.72       35.84      0.85 o
   3  -1   2       82.33       82.03      0.72 o
   4  -1   2       64.94       67.14      0.80 o
   5  -1   2      137.12      140.70      1.08 o
   6  -1   2      212.39      214.65      2.00 o
   7  -1   2       54.43       49.59      0.61 o
  -7   0   2       21.98       23.40      0.59 o
  -6   0   2      417.63      427.75      3.30 o
  -5   0   2        1.83        2.04      0.35 o
  -4   0   2        3.45        3.77      0.38 o
  -3   0   2      287.57      302.10      5.96 o
  -2   0   2      289.38      265.57      1.10 o
  -1   0   2      455.28      488.76      1.98 o
   0   0   2      874.04      981.11      5.57 o
   1   0   2      366.43      369.74      4.06 o
   2   0   2     1223.59     1252.76     20.73 o
   3   0   2      275.14      287.00      1.59 o
   4   0   2       76.71       96.82      1.34 o
   5   0   2       35.24       38.60      0.73 o
   6   0   2        0.17        1.25      0.52 o
   7   0   2       33.75       31.86      0.58 o
  -7   1   2       47.00       43.08      0.51 o
  -6   1   2       13.80       14.37      0.41 o
  -5   1   2        5.30        6.28      0.39 o
  -4   1   2        2.66        2.62      0.36 o
  -3   1   2        2.93        1.52      0.35 o
  -2   1   2      215.00      209.10      1.74 o
  -1   1   2     1854.98     1938.80     11.23 o
   0   1   2       73.37       72.62      1.75 o
   1   1   2      464.92      459.35     10.42 o
   2   1   2      142.88      132.05      0.83 o
   3   1   2      357.38      356.73      2.76 o
   4   1   2        5.69        5.77      0.51 o
   5   1   2      290.70      289.82      7.92 o
   6   1   2      274.48      261.61      6.64 o
   7   1   2       74.63       81.40      1.07 o
  -7   2   2        1.18        1.35      0.37 o
  -6   2   2      253.31      263.97      3.14 o
  -5   2   2        8.17        8.96      0.40 o
  -4   2   2       44.87       45.00      0.67 o
  -3   2   2       27.92       25.32      0.45 o
  -2   2   2       30.48       37.91      0.44 o
  -1   2   2     1154.00     1187.17      5.25 o
   0   2   2     1463.41     1460.51     43.62 o
   1   2   2        8.50       17.02      0.51 o
   2   2   2        3.90        0.27      0.35 o
   3   2   2        1.45        4.05      0.32 o
   4   2   2        2.42        1.37      0.36 o
   5   2   2      106.11       90.73      1.92 o
   6   2   2        6.27        5.92      0.47 o
   7   2   2        0.43       -0.09      0.49 o
  -6   3   2        3.02        3.72      0.39 o
  -5   3   2       53.13       52.57      0.78 o
  -4   3   2       10.94        9.14      0.33 o
  -3   3   2        0.16        3.55      1.59 o
  -2   3   2        1.38        3.01      0.97 o
  -1   3   2       83.38       93.78      1.59 o
   0   3   2      478.49      533.08     19.03 o
   1   3   2        6.26        6.88      0.35 o
   2   3   2     2060.50     2058.64     26.79 o
   3   3   2      439.68      420.69     10.04 o
   4   3   2      158.34      168.49      3.24 o
   5   3   2      319.16      296.53      4.13 o
   6   3   2       55.40       49.42      0.59 o
   7   3   2       58.82       68.21      0.76 o
  -6   4   2       19.69       21.49      0.44 o
  -5   4   2       39.31       40.30      0.65 o
  -4   4   2        2.16        4.58      0.73 o
  -3   4   2      104.23      108.90      0.83 o
  -2   4   2     1014.30     1007.84     18.25 o
  -1   4   2     3292.82     3114.43     40.41 o
   0   4   2       53.17       49.39      1.63 o
   1   4   2      479.39      450.18     17.74 o
   2   4   2       36.67       43.31      0.98 o
   3   4   2        1.07        2.95      0.35 o
   4   4   2       95.31       88.27      1.53 o
   5   4   2      226.36      220.72      2.73 o
   6   4   2       10.06       11.09      0.51 o
  -6   5   2       10.99       11.11      0.44 o
  -5   5   2        7.88        6.40      0.36 o
  -4   5   2        3.45        3.74      0.29 o
  -3   5   2       16.63       18.90      0.39 o
  -2   5   2       99.04       92.88      1.71 o
  -1   5   2        2.74        3.74      0.30 o
   0   5   2        0.00        0.57      0.32 o
   1   5   2       11.04       13.34      0.47 o
   2   5   2      233.11      244.73      8.51 o
   3   5   2        1.39        2.04      0.49 o
   4   5   2      184.20      188.78      4.10 o
   5   5   2       68.78       66.52      1.42 o
   6   5   2       15.03       16.18      0.65 o
  -5   6   2        1.73        1.90      0.40 o
  -4   6   2        1.63        2.14      0.37 o
  -3   6   2       58.82       52.21      1.26 o
  -2   6   2        9.78        8.16      0.39 o
  -1   6   2      514.78      529.20     15.26 o
   0   6   2      339.56      346.32      7.55 o
   1   6   2      342.58      344.17     13.47 o
   2   6   2       71.46       73.22      2.64 o
   3   6   2       46.20       47.21      1.22 o
   4   6   2       94.79       96.55      2.45 o
   5   6   2        5.75        7.32      0.40 o
  -4   7   2        3.54        2.23      0.36 o
  -3   7   2       38.90       34.47      0.69 o
  -2   7   2       20.59       20.78      0.85 o
  -1   7   2        4.36        5.32      0.40 o
   0   7   2        0.00       -0.06      0.62 o
   1   7   2       24.92       28.79      0.79 o
   2   7   2       60.33       59.82      1.61 o
   3   7   2        4.02        4.99      0.36 o
   4   7   2       93.39       93.80      3.31 o
  -3   8   2       40.90       32.13      1.74 o
  -2   8   2       93.25       82.39      2.12 o
  -1   8   2        5.56        6.05      0.32 o
   0   8   2       85.80       88.25      1.75 o
   1   8   2       16.74       19.17      0.54 o
   2   8   2       21.86       24.25      0.68 o
   3   8   2        3.17        1.58      0.33 o
  -1   9   2        6.69        5.39      0.30 o
   0   9   2        0.11        0.37      0.35 o
   1   9   2       20.34       20.28      0.82 o
  -3  -8   3       22.00       21.23      0.71 o
  -2  -8   3        6.77        6.23      0.33 o
  -1  -8   3        1.20        1.03      0.31 o
   0  -8   3        7.81        6.77      0.46 o
   1  -8   3        6.88        6.25      0.44 o
   2  -8   3        0.08        0.14      0.30 o
  -4  -7   3        1.51        2.40      0.36 o
  -3  -7   3       33.75       31.79      1.00 o
  -2  -7   3       81.41       79.84      1.77 o
  -1  -7   3        9.31        7.48      0.45 o
   0  -7   3       44.75       46.12      1.00 o
   1  -7   3        7.52        9.68      0.39 o
   2  -7   3        2.63        4.19      0.33 o
   3  -7   3       10.47       11.11      0.41 o
   4  -7   3        4.88        4.63      0.36 o
  -5  -6   3       24.08       27.63      0.45 o
  -4  -6   3        0.81        1.35      0.32 o
  -3  -6   3       89.76       89.19      2.39 o
  -2  -6   3        7.41        8.66      0.34 o
  -1  -6   3       23.51       23.48      0.67 o
   0  -6   3       16.20       17.98      0.49 o
   1  -6   3      139.20      141.27      3.55 o
   2  -6   3       14.05       13.00      0.38 o
   3  -6   3        6.53        5.72      0.35 o
   4  -6   3        3.67        2.79      0.33 o
   5  -6   3        0.02        0.63      0.37 o
  -6  -5   3        0.25        0.45      0.35 o
  -5  -5   3       12.79       15.41      0.38 o
  -4  -5   3       33.33       30.87      0.94 o
  -3  -5   3      122.19      117.05      2.61 o
  -2  -5   3      103.53       95.08      2.35 o
  -1  -5   3        0.20        1.26      0.33 o
   0  -5   3      164.92      160.21      3.98 o
   1  -5   3       18.46       19.40      0.57 o
   2  -5   3       20.27       22.06      0.73 o
   3  -5   3       87.57       86.36      3.30 o
   4  -5   3        5.50        5.60      0.35 o
   5  -5   3        8.50        8.25      0.37 o
  -6  -4   3       17.67       18.58      0.44 o
  -5  -4   3       16.95       17.06      0.68 o
  -4  -4   3      171.76      175.73      2.57 o
  -3  -4   3      335.49      317.36      4.66 o
  -2  -4   3      592.61      587.19     13.00 o
  -1  -4   3       87.25       95.57      2.77 o
   0  -4   3       10.22       12.26      0.50 o
   1  -4   3        3.80        5.09      0.34 o
   2  -4   3      106.97      103.82      1.66 o
   3  -4   3       43.20       39.69      0.56 o
   4  -4   3      168.08      165.62      2.43 o
   5  -4   3        0.00        0.48      0.40 o
   6  -4   3        3.03        2.27      0.39 o
  -6  -3   3       51.79       55.85      0.56 o
  -5  -3   3       20.54       19.25      0.40 o
  -4  -3   3      124.72      128.31      1.44 o
  -3  -3   3        8.75       10.21      0.35 o
  -2  -3   3        0.64        1.86      0.35 o
  -1  -3   3      162.13      172.61      4.49 o
   0  -3   3      186.82      165.51      5.12 o
   1  -3   3      251.65      235.63      4.16 o
   2  -3   3      378.79      361.47      6.33 o
   3  -3   3      362.61      364.50      1.39 o
   4  -3   3        1.83        1.76      0.35 o
   5  -3   3       38.61       38.66      0.53 o
   6  -3   3        0.34        0.35      0.42 o
  -7  -2   3       21.06       21.83      0.49 o
  -6  -2   3       61.03       61.54      0.58 o
  -5  -2   3       27.30       28.03      0.55 o
  -4  -2   3       70.56       72.41      0.50 o
  -3  -2   3      305.08      309.53      2.40 o
  -2  -2   3     1058.62     1042.95     12.38 o
  -1  -2   3        8.84       12.77      0.43 o
   0  -2   3       65.42       49.34      1.59 o
   1  -2   3        2.08        2.17      0.37 o
   2  -2   3       41.36       36.65      0.48 o
   3  -2   3      602.83      623.75      8.75 o
   4  -2   3      240.12      248.23      4.25 o
   5  -2   3       32.82       35.21      0.59 o
   6  -2   3       13.39       13.98      0.50 o
  -7  -1   3        8.12        8.61      0.46 o
  -6  -1   3        4.19        5.16      0.42 o
  -5  -1   3      145.77      139.84      1.27 o
  -4  -1   3       37.85       41.25      1.30 o
  -3  -1   3       87.23      102.95      0.87 o
  -2  -1   3      256.42      260.73      1.43 o
  -1  -1   3      388.74      407.41      3.61 o
   0  -1   3      101.41       99.63      2.46 o
   1  -1   3     1366.31     1312.61      9.73 o
   2  -1   3       74.44       69.67      0.71 o
   3  -1   3        7.24        9.52      0.92 o
   4  -1   3       38.71       46.55      0.63 o
   5  -1   3       26.60       27.45      0.45 o
   6  -1   3        1.71        1.51      0.46 o
   7  -1   3       17.88       16.97      0.62 o
  -7   0   3       19.45       22.51      0.55 o
  -6   0   3       54.03       55.88      0.59 o
  -5   0   3       56.77       58.77      0.48 o
  -4   0   3       40.97       44.02      0.75 o
  -3   0   3       30.74       30.31      0.44 o
  -2   0   3      182.19      157.08      0.86 o
  -1   0   3     6029.66     5881.29     35.84 o
   0   0   3      621.29      721.63      3.96 o
   1   0   3     3248.70     3111.80     21.02 o
   2   0   3       84.71       91.37      0.98 o
   3   0   3     1252.19     1329.63     21.17 o
   4   0   3       28.04       25.03      0.56 o
   5   0   3       48.01       55.98      0.64 o
   6   0   3       37.83       41.32      0.76 o
   7   0   3        7.61        7.02      0.51 o
  -7   1   3        0.97        1.19      0.47 o
  -6   1   3        0.28        0.90      0.39 o
  -5   1   3       26.02       26.56      0.48 o
  -4   1   3        0.75        1.01      0.35 o
  -3   1   3        5.56        6.13      0.40 o
  -2   1   3       12.54       12.65      0.64 o
  -1   1   3      497.63      528.79      6.49 o
   0   1   3        3.40        0.96      0.40 o
   1   1   3     1301.31     1248.85     18.08 o
   2   1   3       20.36       24.05      0.53 o
   3   1   3      187.15      174.03      1.35 o
   4   1   3       80.39       83.99      1.35 o
   5   1   3       22.16       18.66      0.49 o
   6   1   3       14.57       18.56      0.57 o
   7   1   3       27.87       24.39      1.29 o
  -7   2   3        4.81        3.56      0.39 o
  -6   2   3      134.52      135.97      1.40 o
  -5   2   3       88.69       90.07      0.78 o
  -4   2   3      181.93      178.34      2.09 o
  -3   2   3        3.43        2.44      0.35 o
  -2   2   3       52.43       38.11      0.46 o
  -1   2   3      504.23      437.04      7.05 o
   0   2   3      522.78      507.10     13.06 o
   1   2   3      125.81       99.21      2.22 o
   2   2   3       86.87       74.83      1.78 o
   3   2   3      971.16     1042.68     11.50 o
   4   2   3      380.25      370.15      6.54 o
   5   2   3       82.43       88.56      1.86 o
   6   2   3      152.16      151.16      3.88 o
   7   2   3        0.58        0.59      0.44 o
  -6   3   3        2.38        1.75      0.35 o
  -5   3   3        3.68        5.83      0.36 o
  -4   3   3       27.21       32.53      0.74 o
  -3   3   3      172.27      184.61      2.20 o
  -2   3   3      326.95      354.09      3.85 o
  -1   3   3        2.40        2.67      0.32 o
   0   3   3      213.52      201.32      8.62 o
   1   3   3      343.65      352.13     11.73 o
   2   3   3      147.46      160.32      3.48 o
   3   3   3       29.15       33.10      0.42 o
   4   3   3      194.90      181.49      2.73 o
   5   3   3      132.00      120.62      1.66 o
   6   3   3        4.49        5.48      0.48 o
   7   3   3        2.95        3.29      0.59 o
  -6   4   3       49.04       43.97      0.89 o
  -5   4   3       29.39       27.90      0.89 o
  -4   4   3       95.56       96.04      0.93 o
  -3   4   3       75.65       72.39      1.28 o
  -2   4   3       54.77       63.99      1.47 o
  -1   4   3        1.31        3.65      0.35 o
   0   4   3      406.30      391.58     15.39 o
   1   4   3      102.78      101.86      3.33 o
   2   4   3      437.66      430.06     12.34 o
   3   4   3      326.10      332.78      5.37 o
   4   4   3      160.48      171.52      3.07 o
   5   4   3      105.91      105.96      2.39 o
   6   4   3       66.87       58.48      3.04 o
  -6   5   3        6.01        6.67      0.46 o
  -5   5   3        4.12        5.49      0.36 o
  -4   5   3        0.36        0.64      0.29 o
  -3   5   3       44.45       43.76      0.62 o
  -2   5   3        0.98        2.06      0.35 o
  -1   5   3        2.28        3.66      0.69 o
   0   5   3        0.02        0.25      0.36 o
   1   5   3      226.18      241.61      7.77 o
   2   5   3       21.44       20.54      0.68 o
   3   5   3       25.83       24.89      0.75 o
   4   5   3      146.20      135.98      2.95 o
   5   5   3        1.77        1.42      0.36 o
   6   5   3       12.27       15.25      0.53 o
  -5   6   3       10.39        9.01      0.37 o
  -4   6   3        0.52        1.06      0.37 o
  -3   6   3      125.71      119.44      2.83 o
  -2   6   3      234.61      225.96      5.89 o
  -1   6   3      132.33      135.48      2.57 o
   0   6   3       71.79       72.03      2.15 o
   1   6   3      222.57      225.92      6.01 o
   2   6   3       80.34       87.44      3.10 o
   3   6   3        0.67        0.94      0.28 o
   4   6   3        0.60        1.72      0.48 o
   5   6   3       59.97       59.81      1.32 o
  -4   7   3        0.18        0.28      0.38 o
  -3   7   3       26.51       26.12      0.57 o
  -2   7   3        0.02        0.27      0.32 o
  -1   7   3        0.24        0.89      0.32 o
   0   7   3       27.10       30.09      1.20 o
   1   7   3       87.79       92.62      2.37 o
   2   7   3       19.68       22.40      0.60 o
   3   7   3       91.14       91.66      2.84 o
   4   7   3       11.59       11.35      0.38 o
  -3   8   3        0.15        0.56      0.37 o
  -2   8   3       47.95       41.32      1.14 o
  -1   8   3        1.70        1.49      0.31 o
   0   8   3        2.16        1.64      0.33 o
   1   8   3       27.57       27.40      0.80 o
   2   8   3       60.59       64.70      2.30 o
   3   8   3        2.29        1.70      0.34 o
  -1   9   3        1.88        2.26      0.36 o
   0   9   3       11.87       11.90      0.35 o
   1   9   3        6.69        6.83      0.40 o
  -2  -8   4       68.16       67.51      1.41 o
  -1  -8   4        4.14        5.16      0.35 o
   0  -8   4        9.90       10.97      0.39 o
   1  -8   4        0.72        1.96      0.37 o
   2  -8   4        0.22        0.99      0.32 o
  -4  -7   4        0.09        0.37      0.36 o
  -3  -7   4        4.67        4.83      0.37 o
  -2  -7   4       27.15       31.09      1.03 o
  -1  -7   4       29.49       28.53      0.35 o
   0  -7   4        2.66        2.80      0.39 o
   1  -7   4        0.65        0.64      0.32 o
   2  -7   4        3.04        3.11      0.33 o
   3  -7   4        0.61        0.85      0.40 o
  -5  -6   4        0.95        0.33      0.33 o
  -4  -6   4        4.64        6.41      0.33 o
  -3  -6   4      270.11      277.97      8.70 o
  -2  -6   4       81.97       83.91      1.69 o
  -1  -6   4      198.90      200.64      5.01 o
   0  -6   4       13.53       15.69      0.60 o
   1  -6   4       21.69       26.23      0.52 o
   2  -6   4       13.83       16.63      0.46 o
   3  -6   4       24.93       26.67      1.28 o
   4  -6   4        0.30        0.43      0.37 o
  -5  -5   4        4.65        4.58      0.34 o
  -4  -5   4       23.23       22.11      0.68 o
  -3  -5   4       23.05       22.98      0.70 o
  -2  -5   4       66.59       74.55      2.08 o
  -1  -5   4       23.93       27.16      0.94 o
   0  -5   4       14.43       13.60      0.79 o
   1  -5   4       16.72       16.97      0.57 o
   2  -5   4       38.93       39.10      1.41 o
   3  -5   4        0.74        1.26      0.39 o
   4  -5   4        0.29        1.10      0.32 o
   5  -5   4        5.17        6.30      0.40 o
  -6  -4   4        1.30        1.18      0.36 o
  -5  -4   4      107.74      108.82      1.69 o
  -4  -4   4       41.66       40.17      0.56 o
  -3  -4   4      693.02      672.49     12.77 o
  -2  -4   4       80.97       76.61      2.36 o
  -1  -4   4      438.77      439.53     11.45 o
   0  -4   4      188.97      195.83      6.10 o
   1  -4   4       20.22       21.54      0.64 o
   2  -4   4       74.93       75.90      1.69 o
   3  -4   4       74.91       75.24      1.39 o
   4  -4   4       63.31       63.04      0.78 o
   5  -4   4       25.54       26.44      0.57 o
   6  -4   4        2.05        1.95      0.40 o
  -6  -3   4       23.87       27.57      0.47 o
  -5  -3   4       78.09       77.96      0.63 o
  -4  -3   4      214.23      211.82      1.65 o
  -3  -3   4      212.47      211.70      3.40 o
  -2  -3   4        7.29        3.76      0.33 o
  -1  -3   4      384.70      389.60      8.35 o
   0  -3   4      134.38      134.73      5.43 o
   1  -3   4        0.11        0.26      0.30 o
   2  -3   4      108.79      108.05      2.67 o
   3  -3   4        4.19        2.53      0.33 o
   4  -3   4        0.73        0.98      0.39 o
   5  -3   4        0.09        0.82      0.38 o
   6  -3   4        0.01        0.27      0.41 o
  -7  -2   4        1.29        1.61      0.47 o
  -6  -2   4       33.05       32.65      0.62 o
  -5  -2   4        9.34        9.91      0.37 o
  -4  -2   4      136.06      135.89      2.05 o
  -3  -2   4        7.60        3.98      0.33 o
  -2  -2   4     2062.94     2010.09     14.69 o
  -1  -2   4      453.98      438.32      5.79 o
   0  -2   4        1.29        0.76      0.32 o
   1  -2   4       39.84       53.82      1.07 o
   2  -2   4       73.19       65.52      0.57 o
   3  -2   4        8.71        6.47      0.37 o
   4  -2   4      382.71      402.53      4.37 o
   5  -2   4       20.83       20.29      0.48 o
   6  -2   4       34.66       36.85      0.77 o
  -7  -1   4       92.09       93.54      2.12 o
  -6  -1   4        0.08        0.44      0.41 o
  -5  -1   4      262.27      264.46      3.13 o
  -4  -1   4        5.54        6.88      0.35 o
  -3  -1   4        1.32        0.73      0.28 o
  -2  -1   4        5.77        2.67      0.33 o
  -1  -1   4      834.21      798.26      3.73 o
   0  -1   4      832.48      802.10     23.70 o
   1  -1   4     1572.76     1507.87     23.36 o
   2  -1   4     1194.87     1212.24      3.67 o
   3  -1   4       20.02       26.97      0.56 o
   4  -1   4       19.55       18.94      0.70 o
   5  -1   4       16.96       18.00      0.45 o
   6  -1   4        0.18        0.31      0.44 o
   7  -1   4        8.12        7.58      0.51 o
  -7   0   4        5.14        4.75      0.43 o
  -6   0   4        6.41        7.51      0.35 o
  -5   0   4        0.03       -0.14      0.34 o
  -4   0   4       20.79       19.62      0.36 o
  -3   0   4        3.76        4.89      0.37 o
  -2   0   4     4514.04     4448.78     29.93 o
  -1   0   4     1432.53     1550.11     27.96 o
   0   0   4      938.52      967.12      9.53 o
   1   0   4        0.80        1.43      0.52 o
   2   0   4      966.09     1104.25     11.96 o
   3   0   4        4.86        6.19      0.49 o
   4   0   4       27.58       31.23      0.59 o
   5   0   4       57.40       56.39      0.81 o
   6   0   4       73.10       76.80      1.73 o
   7   0   4       32.90       35.79      0.95 o
  -7   1   4       52.62       52.22      0.95 o
  -6   1   4        6.24        5.98      0.35 o
  -5   1   4      167.01      172.07      2.55 o
  -4   1   4       30.04       32.05      0.83 o
  -3   1   4       32.08       25.76      0.60 o
  -2   1   4      421.12      407.93      4.14 o
  -1   1   4      427.47      422.34      6.18 o
   0   1   4     5459.78     5061.19    113.51 o
   1   1   4     1709.51     1577.91     49.10 o
   2   1   4      370.00      342.67      2.74 o
   3   1   4      150.42      171.75      1.33 o
   4   1   4       50.79       53.33      1.18 o
   5   1   4        0.33        0.63      0.49 o
   6   1   4       19.78       18.97      0.52 o
   7   1   4        9.53       10.54      0.68 o
  -7   2   4        3.47        3.13      0.42 o
  -6   2   4        0.46        0.96      0.46 o
  -5   2   4      103.61      110.18      0.63 o
  -4   2   4        0.23        1.45      0.41 o
  -3   2   4       23.93       27.97      0.47 o
  -2   2   4      178.56      191.02      1.80 o
  -1   2   4      276.34      284.04      2.61 o
   0   2   4      187.87      199.30      3.16 o
   1   2   4     1123.30     1069.64     28.04 o
   2   2   4      468.50      524.43      8.04 o
   3   2   4      353.63      386.31      4.88 o
   4   2   4        0.91        1.22      0.49 o
   5   2   4       43.52       47.00      1.40 o
   6   2   4       54.23       56.73      0.68 o
   7   2   4       11.80       10.27      0.53 o
  -6   3   4       27.80       26.46      0.44 o
  -5   3   4       36.04       32.28      0.42 o
  -4   3   4      146.11      146.32      2.49 o
  -3   3   4      160.14      156.72      1.61 o
  -2   3   4      526.60      529.04      2.57 o
  -1   3   4      104.36       95.50      0.91 o
   0   3   4      730.50      694.20     14.54 o
   1   3   4      243.54      221.66      8.82 o
   2   3   4       66.12       68.78      1.59 o
   3   3   4        5.48        3.80      0.35 o
   4   3   4      108.21      111.60      1.23 o
   5   3   4      174.90      175.16      8.19 o
   6   3   4       85.45       77.80      2.59 o
  -6   4   4        0.10       -0.03      0.40 o
  -5   4   4        7.49        7.41      0.38 o
  -4   4   4        8.98        7.85      0.36 o
  -3   4   4       19.81       19.52      0.45 o
  -2   4   4      170.46      163.40      1.04 o
  -1   4   4       25.67       32.95      0.49 o
   0   4   4        0.06        0.19      0.28 o
   1   4   4      143.22      147.27      4.99 o
   2   4   4        1.03        0.11      0.29 o
   3   4   4       22.55       29.06      0.65 o
   4   4   4       11.63       13.27      0.35 o
   5   4   4        4.17        3.75      0.40 o
   6   4   4       46.24       49.28      1.49 o
  -5   5   4        1.81        0.89      0.40 o
  -4   5   4        1.23        1.45      0.39 o
  -3   5   4       46.79       46.52      0.72 o
  -2   5   4      114.44      117.43      1.48 o
  -1   5   4      390.38      367.86      7.75 o
   0   5   4      225.68      218.51      6.02 o
   1   5   4      355.59      351.04     11.29 o
   2   5   4       19.29       16.83      0.36 o
   3   5   4        0.06        0.42      0.32 o
   4   5   4       11.19       10.71      0.35 o
   5   5   4       62.91       56.03      1.70 o
   6   5   4       51.00       54.63      0.69 o
  -5   6   4        4.26        4.75      0.43 o
  -4   6   4        0.93        0.88      0.34 o
  -3   6   4       36.64       34.09      0.64 o
  -2   6   4        3.02        3.13      0.34 o
  -1   6   4       46.32       48.95      0.80 o
   0   6   4        0.27        0.46      0.30 o
   1   6   4       53.13       53.28      1.45 o
   2   6   4        8.36        7.75      0.33 o
   3   6   4       20.52       20.51      0.53 o
   4   6   4        0.35        0.92      0.36 o
   5   6   4        0.78        2.52      0.40 o
  -4   7   4        2.49        1.88      0.36 o
  -3   7   4       18.38       16.76      0.57 o
  -2   7   4       34.02       32.57      0.59 o
  -1   7   4       69.88       68.88      1.28 o
   0   7   4       25.66       22.63      0.44 o
   1   7   4       73.65       72.36      1.46 o
   2   7   4       11.68       12.97      0.39 o
   3   7   4        3.46        3.46      0.29 o
   4   7   4       33.29       36.13      1.22 o
  -3   8   4       28.35       20.24      1.12 o
  -2   8   4       20.34       20.16      0.74 o
  -1   8   4       10.94       11.49      0.51 o
   0   8   4       13.86       14.68      0.55 o
   1   8   4        4.03        4.27      0.37 o
   2   8   4        2.03        2.84      0.36 o
   3   8   4        0.51        1.67      0.33 o
  -1   9   4        0.02        0.49      0.38 o
   0   9   4        1.54        1.41      0.35 o
   1   9   4        1.70        0.97      0.32 o
  -2  -8   5        4.03        4.59      0.40 o
  -1  -8   5       34.90       36.58      0.89 o
   0  -8   5        3.87        4.49      0.57 o
   1  -8   5       32.50       30.43      1.07 o
  -4  -7   5        4.50        4.54      0.34 o
  -3  -7   5        2.02        2.86      0.32 o
  -2  -7   5      123.80      134.14      3.99 o
  -1  -7   5       18.57       20.69      0.66 o
   0  -7   5       31.09       36.38      0.42 o
   1  -7   5        0.72        1.49      0.34 o
   2  -7   5       13.35       12.87      0.45 o
   3  -7   5        1.04        1.22      0.36 o
  -5  -6   5       36.90       37.03      1.45 o
  -4  -6   5        0.87        0.67      0.39 o
  -3  -6   5        6.93        6.49      0.34 o
  -2  -6   5      150.03      148.98      3.71 o
  -1  -6   5       50.37       50.63      1.67 o
   0  -6   5       36.01       36.95      0.78 o
   1  -6   5       17.68       18.69      0.41 o
   2  -6   5       11.86       11.36      0.37 o
   3  -6   5       12.46       12.34      0.43 o
   4  -6   5       18.88       17.46      0.82 o
  -5  -5   5       43.10       41.94      0.91 o
  -4  -5   5       26.76       25.79      0.51 o
  -3  -5   5      346.21      360.60      8.99 o
  -2  -5   5      210.84      211.96      5.56 o
  -1  -5   5       65.78       65.81      2.41 o
   0  -5   5        8.05        8.22      0.30 o
   1  -5   5       13.47       12.74      0.57 o
   2  -5   5       53.24       53.39      2.00 o
   3  -5   5        1.24        1.40      0.34 o
   4  -5   5       10.69        9.88      0.65 o
   5  -5   5        0.33        1.08      0.43 o
  -6  -4   5        0.71        0.92      0.36 o
  -5  -4   5        1.96        2.12      0.34 o
  -4  -4   5      291.46      295.24      4.11 o
  -3  -4   5        0.13        0.46      0.31 o
  -2  -4   5       10.17       11.01      0.45 o
  -1  -4   5       51.44       52.25      1.88 o
   0  -4   5       27.24       23.40      0.79 o
   1  -4   5       24.54       21.93      0.72 o
   2  -4   5        2.14        1.81      0.36 o
   3  -4   5      137.06      139.66      3.72 o
   4  -4   5        0.65        1.42      0.36 o
   5  -4   5       14.50       18.29      0.58 o
   6  -4   5        0.04       -0.16      0.44 o
  -6  -3   5       44.63       45.67      0.65 o
  -5  -3   5      103.14      106.54      1.27 o
  -4  -3   5      344.23      336.98      3.76 o
  -3  -3   5     1342.93     1320.84     13.96 o
  -2  -3   5        9.92        6.13      0.35 o
  -1  -3   5      128.18      122.85      2.36 o
   0  -3   5      185.87      192.06      4.26 o
   1  -3   5       25.63       28.63      0.62 o
   2  -3   5       77.84       72.17      1.66 o
   3  -3   5      112.49      106.33      1.80 o
   4  -3   5      163.56      168.17      1.39 o
   5  -3   5       10.34       10.13      0.39 o
   6  -3   5        7.17        7.26      0.44 o
  -6  -2   5       31.96       32.99      0.46 o
  -5  -2   5       28.46       24.74      0.36 o
  -4  -2   5      612.78      589.35      5.15 o
  -3  -2   5        0.44        2.20      0.37 o
  -2  -2   5      264.77      279.58      3.65 o
  -1  -2   5      815.68      877.44      9.71 o
   0  -2   5       11.20       11.76      0.45 o
   1  -2   5       35.51       30.53      0.77 o
   2  -2   5       22.05       21.06      0.45 o
   3  -2   5        1.51        2.25      0.44 o
   4  -2   5       14.12       13.45      0.43 o
   5  -2   5       27.73       29.91      0.48 o
   6  -2   5        5.58        6.40      0.48 o
  -7  -1   5        2.55        1.55      0.39 o
  -6  -1   5        2.08        3.52      0.38 o
  -5  -1   5        9.28       10.10      0.35 o
  -4  -1   5      239.58      235.21      2.45 o
  -3  -1   5      666.09      681.73      4.76 o
  -2  -1   5       19.40        9.34      0.37 o
  -1  -1   5     1860.40     1857.95     19.61 o
   0  -1   5      213.99      212.59      5.31 o
   1  -1   5       17.57       25.54      0.60 o
   2  -1   5        1.53        2.36      0.52 o
   3  -1   5      180.29      176.53      1.62 o
   4  -1   5      135.37      139.27      1.57 o
   5  -1   5       34.45       38.26      0.56 o
   6  -1   5       33.47       36.06      0.63 o
   7  -1   5       18.76       16.79      0.57 o
  -7   0   5       33.02       30.40      0.89 o
  -6   0   5       27.87       27.60      0.44 o
  -5   0   5      276.33      274.85      1.35 o
  -4   0   5        0.06        0.30      0.28 o
  -3   0   5      511.90      547.77      4.11 o
  -2   0   5       86.63      100.14      1.01 o
  -1   0   5      409.55      437.58      4.77 o
   0   0   5       21.44       32.54      0.60 o
   1   0   5      146.18      158.40      1.66 o
   2   0   5      128.70      131.88      1.09 o
   3   0   5      561.97      606.55      6.49 o
   4   0   5      131.06      133.28      1.56 o
   5   0   5       14.58       14.53      0.54 o
   6   0   5       71.82       74.10      1.53 o
   7   0   5        0.23        0.51      0.56 o
  -7   1   5       37.54       35.96      0.57 o
  -6   1   5       15.65       14.68      0.40 o
  -5   1   5      105.81      112.11      1.46 o
  -4   1   5      207.33      219.65      3.21 o
  -3   1   5      113.60      115.32      1.66 o
  -2   1   5       64.57       58.72      0.64 o
  -1   1   5      633.20      624.45      3.28 o
   0   1   5      150.51      156.40      2.46 o
   1   1   5       78.13       94.83      2.00 o
   2   1   5      307.34      297.73      3.47 o
   3   1   5       28.62       18.12      0.58 o
   4   1   5      209.91      217.31      1.08 o
   5   1   5       79.28       82.20      1.23 o
   6   1   5       38.45       41.16      0.65 o
   7   1   5       39.35       37.39      1.11 o
  -6   2   5       25.57       24.94      0.91 o
  -5   2   5      160.32      167.56      0.87 o
  -4   2   5       10.27        9.99      0.39 o
  -3   2   5     1550.71     1576.02     18.87 o
  -2   2   5       56.36       57.61      0.87 o
  -1   2   5       77.90       75.09      0.58 o
   0   2   5      159.51      169.86      3.71 o
   1   2   5     1030.38     1069.44     43.08 o
   2   2   5      181.80      179.50      3.26 o
   3   2   5       16.17       21.00      0.45 o
   4   2   5        4.79        4.71      0.62 o
   5   2   5       13.84       11.17      0.47 o
   6   2   5        0.17        0.32      0.44 o
   7   2   5        1.52        1.94      0.50 o
  -6   3   5        0.07        0.64      0.34 o
  -5   3   5      114.94      125.19      1.33 o
  -4   3   5      168.98      173.01      2.02 o
  -3   3   5        0.23        0.84      0.31 o
  -2   3   5        0.16        0.41      0.27 o
  -1   3   5      439.97      476.70     12.57 o
   0   3   5        4.45        8.13      0.40 o
   1   3   5       21.21       23.75      0.91 o
   2   3   5     1410.08     1380.23     36.80 o
   3   3   5      163.36      143.30      2.02 o
   4   3   5      321.67      305.09      6.98 o
   5   3   5       43.50       45.76      0.95 o
   6   3   5       34.75       32.04      1.04 o
  -6   4   5       64.20       64.29      1.08 o
  -5   4   5        4.42        5.28      0.38 o
  -4   4   5       97.99      103.19      1.72 o
  -3   4   5       32.25       32.75      0.57 o
  -2   4   5      351.14      367.18      4.96 o
  -1   4   5        1.48        2.46      0.60 o
   0   4   5       86.59       81.63      3.08 o
   1   4   5      471.13      503.85     14.55 o
   2   4   5      343.19      359.07     11.41 o
   3   4   5        4.44        5.27      0.38 o
   4   4   5      100.76      102.37      1.57 o
   5   4   5       63.09       58.78      1.60 o
   6   4   5        7.85        7.93      0.49 o
  -5   5   5        2.26        1.91      0.35 o
  -4   5   5       18.88       19.27      0.58 o
  -3   5   5        0.00        0.23      0.41 o
  -2   5   5       22.81       20.66      0.38 o
  -1   5   5        0.32       21.67      8.85 o
   0   5   5        2.57        4.89      0.82 o
   1   5   5      278.85      289.42      7.62 o
   2   5   5      113.10      122.55      3.59 o
   3   5   5       12.62       15.17      0.39 o
   4   5   5        4.93        5.06      0.34 o
   5   5   5        4.96        7.63      0.38 o
   6   5   5       21.22       21.12      0.85 o
  -5   6   5        4.13        4.58      0.43 o
  -4   6   5       23.18       22.16      0.73 o
  -3   6   5       13.31       10.08      0.35 o
  -2   6   5       38.50       39.23      0.72 o
  -1   6   5       47.93       48.27      1.17 o
   0   6   5      124.71      122.91      2.18 o
   1   6   5       70.81       65.92      1.61 o
   2   6   5       94.59       97.08      2.08 o
   3   6   5       14.84       16.00      0.42 o
   4   6   5        0.04        0.31      0.34 o
   5   6   5       32.85       34.73      0.72 o
  -4   7   5        2.04        2.45      0.31 o
  -3   7   5        0.03        1.05      0.34 o
  -2   7   5        1.00        1.35      0.32 o
  -1   7   5       25.12       22.65      0.40 o
   0   7   5        2.40        2.75      0.32 o
   1   7   5       52.14       58.82      2.13 o
   2   7   5        5.00        7.36      0.35 o
   3   7   5        0.37        1.72      0.30 o
   4   7   5        0.08        0.25      0.36 o
  -3   8   5        0.93        1.94      0.37 o
  -2   8   5        0.11        0.35      0.30 o
  -1   8   5       21.66       21.42      0.58 o
   0   8   5        1.39        1.98      0.32 o
   1   8   5       36.47       35.60      1.25 o
   2   8   5        3.83        4.18      0.32 o
   3   8   5       10.48       12.51      0.52 o
  -1   9   5        0.21        0.24      0.36 o
   0   9   5        0.30        0.63      0.41 o
   1   9   5        5.71        5.60      0.34 o
  -1  -8   6        0.72        1.04      0.35 o
   0  -8   6        5.86        5.56      0.39 o
   1  -8   6        0.03       -0.10      0.33 o
  -3  -7   6        0.15        0.70      0.32 o
  -2  -7   6        0.68        0.44      0.33 o
  -1  -7   6       71.17       67.40      1.50 o
   0  -7   6       58.70       56.96      1.61 o
   1  -7   6       28.23       30.84      0.93 o
   2  -7   6       15.96       16.76      0.87 o
   3  -7   6        5.17        5.40      0.41 o
  -4  -6   6       10.64       10.07      0.40 o
  -3  -6   6       14.59       13.87      0.39 o
  -2  -6   6       63.05       68.28      1.91 o
  -1  -6   6        1.67        2.11      0.28 o
   0  -6   6       82.16       86.24      1.40 o
   1  -6   6        1.21        1.63      0.29 o
   2  -6   6        1.48        1.31      0.36 o
   3  -6   6       44.26       38.57      1.26 o
   4  -6   6       20.22       18.18      1.06 o
  -5  -5   6        2.95        3.00      0.36 o
  -4  -5   6       19.01       19.59      0.56 o
  -3  -5   6       29.26       33.71      0.71 o
  -2  -5   6      104.22       96.50      2.61 o
  -1  -5   6       66.24       59.09      1.64 o
   0  -5   6      171.20      164.07      3.57 o
   1  -5   6       15.75       15.44      0.49 o
   2  -5   6      193.13      193.62      6.81 o
   3  -5   6       36.89       35.22      0.69 o
   4  -5   6       23.67       22.33      0.54 o
   5  -5   6        8.00        8.21      0.45 o
  -6  -4   6        7.06        7.81      0.47 o
  -5  -4   6       23.16       26.88      0.67 o
  -4  -4   6       34.08       34.88      0.79 o
  -3  -4   6      690.52      669.39     13.09 o
  -2  -4   6      141.36      135.45      3.40 o
  -1  -4   6        9.22       11.34      0.49 o
   0  -4   6        0.07        0.13      0.31 o
   1  -4   6       94.09      100.17      2.04 o
   2  -4   6      139.31      134.15      4.90 o
   3  -4   6       41.81       39.13      0.70 o
   4  -4   6        1.08        1.81      0.40 o
   5  -4   6        0.02        0.27      0.41 o
  -6  -3   6        4.18        5.54      0.36 o
  -5  -3   6       26.48       27.33      0.62 o
  -4  -3   6      102.60      101.66      1.33 o
  -3  -3   6        3.37        4.60      0.80 o
  -2  -3   6       25.01       22.49      0.66 o
  -1  -3   6      186.75      182.22      4.32 o
   0  -3   6       35.35       31.37      0.62 o
   1  -3   6       94.93       81.92      2.34 o
   2  -3   6      839.66      794.68     25.48 o
   3  -3   6      231.69      217.59      3.52 o
   4  -3   6      113.54      114.89      1.41 o
   5  -3   6       37.88       37.58      0.55 o
   6  -3   6       12.84       13.26      0.49 o
  -6  -2   6        5.13        5.36      0.34 o
  -5  -2   6       32.55       33.72      0.69 o
  -4  -2   6      401.13      391.65      4.07 o
  -3  -2   6      532.67      502.76      5.10 o
  -2  -2   6      396.09      429.84      4.67 o
  -1  -2   6        3.95        2.07      0.29 o
   0  -2   6       26.75       35.10      3.31 o
   1  -2   6        0.99        1.19      0.36 o
   2  -2   6      664.48      682.40     15.21 o
   3  -2   6        0.23        0.71      0.39 o
   4  -2   6       93.90      101.97      1.94 o
   5  -2   6        0.01        0.13      0.38 o
   6  -2   6        7.70        8.07      0.40 o
  -6  -1   6       14.91       15.87      0.49 o
  -5  -1   6       77.50       73.71      0.84 o
  -4  -1   6      450.43      424.40      4.74 o
  -3  -1   6      439.28      471.59      2.37 o
  -2  -1   6      297.38      293.02      1.35 o
  -1  -1   6     2509.13     2538.48     35.37 o
   0  -1   6      252.70      229.27      5.66 o
   1  -1   6      105.34       84.93      2.11 o
   2  -1   6      219.70      217.61      2.90 o
   3  -1   6        8.45        8.18      0.47 o
   4  -1   6      184.98      186.80      1.23 o
   5  -1   6       23.25       21.65      0.52 o
   6  -1   6        0.32        0.27      0.45 o
  -7   0   6        2.72        2.54      0.38 o
  -6   0   6        4.28        5.30      0.32 o
  -5   0   6       68.89       69.66      0.49 o
  -4   0   6      234.01      224.19      1.69 o
  -3   0   6       51.56       46.07      0.45 o
  -2   0   6     1441.11     1538.25     12.41 o
  -1   0   6      189.09      188.23      0.87 o
   0   0   6     1052.36     1035.00     10.40 o
   1   0   6     1178.16     1173.13     24.76 o
   2   0   6      141.59      146.30      1.17 o
   3   0   6       51.03       43.99      0.58 o
   4   0   6       73.67       74.01      0.93 o
   5   0   6       23.33       25.30      0.58 o
   6   0   6        1.28        1.64      0.56 o
   7   0   6       17.92       20.55      0.67 o
  -7   1   6        0.42        1.00      0.41 o
  -6   1   6       10.42        9.73      0.39 o
  -5   1   6      233.29      238.11      1.63 o
  -4   1   6      154.63      154.59      0.88 o
  -3   1   6      208.82      236.55      1.74 o
  -2   1   6       43.95       50.00      0.58 o
  -1   1   6      778.28      783.57      6.98 o
   0   1   6      709.11      739.41      9.09 o
   1   1   6      533.26      475.33      9.42 o
   2   1   6        9.15       12.17      1.37 o
   3   1   6        2.32        2.61      0.48 o
   4   1   6       67.43       68.36      1.48 o
   5   1   6        3.60        4.45      0.51 o
   6   1   6       16.39       19.46      0.52 o
   7   1   6        6.30        5.14      0.55 o
  -6   2   6        8.18        9.07      0.47 o
  -5   2   6      147.89      150.24      0.69 o
  -4   2   6       15.84       15.42      0.50 o
  -3   2   6      670.73      690.61      8.35 o
  -2   2   6      414.51      399.04      4.75 o
  -1   2   6       52.23       43.09      0.47 o
   0   2   6      218.11      195.89      5.50 o
   1   2   6      127.14      113.87      4.71 o
   2   2   6       44.34       57.18      0.83 o
   3   2   6      884.04      854.22     11.96 o
   4   2   6      221.08      202.97      9.78 o
   5   2   6      339.49      332.73      4.70 o
   6   2   6        2.78        2.92      0.53 o
   7   2   6       26.17       26.28      0.67 o
  -6   3   6       34.09       34.27      0.57 o
  -5   3   6       84.94       95.87      0.52 o
  -4   3   6       19.50       22.74      0.73 o
  -3   3   6       16.69       15.70      0.65 o
  -2   3   6       89.48       93.65      1.62 o
  -1   3   6        6.57        9.77      0.33 o
   0   3   6      472.05      465.36      9.90 o
   1   3   6      382.42      374.45     11.87 o
   2   3   6      306.28      330.09      9.47 o
   3   3   6        3.88        3.62      0.36 o
   4   3   6        0.03        0.37      0.35 o
   5   3   6        5.48        3.99      0.51 o
   6   3   6        4.30        3.45      0.54 o
  -6   4   6        3.06        3.51      0.37 o
  -5   4   6       87.71       88.41      0.56 o
  -4   4   6        1.35        1.65      0.30 o
  -3   4   6      372.41      373.46      3.59 o
  -2   4   6       47.68       40.21      0.86 o
  -1   4   6      130.84      119.20      2.53 o
   0   4   6      489.16      494.99     15.73 o
   1   4   6       45.68       48.85      1.91 o
   2   4   6      157.26      149.42      5.03 o
   3   4   6      289.93      290.92      7.51 o
   4   4   6      206.82      214.81      4.20 o
   5   4   6      169.66      161.05      4.06 o
   6   4   6       40.23       40.91      0.81 o
  -5   5   6       30.23       30.68      0.41 o
  -4   5   6        1.40        1.39      0.31 o
  -3   5   6        0.07        0.66      0.32 o
  -2   5   6        9.68        9.21      0.36 o
  -1   5   6       23.50       27.21      0.52 o
   0   5   6        0.17        0.62      0.36 o
   1   5   6      108.41      109.38      2.80 o
   2   5   6       17.47       20.40      0.69 o
   3   5   6       39.98       36.65      1.22 o
   4   5   6        0.00        0.44      0.35 o
   5   5   6        3.62        2.46      0.40 o
   6   5   6        1.25        1.14      0.49 o
  -5   6   6        0.55        0.68      0.36 o
  -4   6   6       21.15       20.91      0.41 o
  -3   6   6        2.82        2.75      0.32 o
  -2   6   6       68.16       65.79      1.38 o
  -1   6   6       95.36       93.03      2.35 o
   0   6   6      438.71      457.60     11.09 o
   1   6   6       20.06       20.41      0.60 o
   2   6   6      112.01      122.93      3.55 o
   3   6   6        0.13        0.45      0.31 o
   4   6   6       17.31       18.04      0.54 o
   5   6   6       31.81       32.04      0.64 o
  -4   7   6        0.00        0.08      0.40 o
  -3   7   6        1.09        1.93      0.35 o
  -2   7   6        1.13        1.94      0.28 o
  -1   7   6        2.24        3.55      0.31 o
   0   7   6       75.22       76.95      1.41 o
   1   7   6       26.98       29.70      0.71 o
   2   7   6        1.52        1.80      0.32 o
   3   7   6        6.09        6.34      0.33 o
   4   7   6        0.79        1.23      0.38 o
  -3   8   6        0.67        1.59      0.39 o
  -2   8   6        1.74        1.79      0.34 o
  -1   8   6        9.63        9.52      0.39 o
   0   8   6        8.93       10.24      0.76 o
   1   8   6        1.33        3.18      0.76 o
   2   8   6       12.45       15.49      1.36 o
   3   8   6       15.99       18.34      0.66 o
  -1   9   6        0.10        0.41      0.34 o
   0   9   6       19.30       18.88      0.39 o
   1   9   6        0.51        0.84      0.40 o
   0  -8   7       14.03       13.36      0.62 o
  -3  -7   7       93.83       90.15      1.92 o
  -2  -7   7        4.76        3.70      0.37 o
  -1  -7   7        1.90        2.09      0.36 o
   0  -7   7        9.28        8.76      0.34 o
   1  -7   7        4.28        5.75      0.38 o
   2  -7   7        1.99        1.34      0.37 o
   3  -7   7        0.90        1.38      0.37 o
  -4  -6   7       10.78       10.54      0.38 o
  -3  -6   7        2.56        2.42      0.33 o
  -2  -6   7       51.43       51.01      1.31 o
  -1  -6   7       44.07       43.45      0.94 o
   0  -6   7      103.86      105.80      2.40 o
   1  -6   7      149.37      157.59      3.57 o
   2  -6   7        0.33        0.40      0.31 o
   3  -6   7       28.54       28.12      0.96 o
   4  -6   7        7.41        6.49      0.43 o
  -5  -5   7        0.55        0.43      0.43 o
  -4  -5   7        5.95        6.06      0.36 o
  -3  -5   7       22.97       24.40      0.92 o
  -2  -5   7       40.96       36.63      1.50 o
  -1  -5   7       21.67       22.33      0.50 o
   0  -5   7       16.91       17.68      0.37 o
   1  -5   7        5.44        5.08      0.32 o
   2  -5   7        0.03       -0.10      0.36 o
   3  -5   7        4.55        3.43      0.35 o
   4  -5   7       12.35       13.48      0.53 o
   5  -5   7        0.00       -0.12      0.40 o
  -5  -4   7      145.02      142.56      2.49 o
  -4  -4   7       28.45       33.49      0.83 o
  -3  -4   7       13.98       12.47      0.39 o
  -2  -4   7      110.40       99.65      2.46 o
  -1  -4   7        0.99        0.77      0.26 o
   0  -4   7      236.39      242.11      6.42 o
   1  -4   7       66.34       65.78      1.14 o
   2  -4   7        3.05        2.29      0.43 o
   3  -4   7      445.02      428.74     16.37 o
   4  -4   7       54.07       49.15      0.72 o
   5  -4   7       17.03       17.08      0.44 o
  -6  -3   7        0.44        1.24      0.36 o
  -5  -3   7       20.48       18.41      0.57 o
  -4  -3   7       17.99       17.76      0.47 o
  -3  -3   7      265.22      259.53      5.05 o
  -2  -3   7      185.53      184.34      2.88 o
  -1  -3   7      225.43      227.44      5.89 o
   0  -3   7       41.80       44.33      1.04 o
   1  -3   7      254.88      277.94     10.85 o
   2  -3   7        0.44        0.30      0.37 o
   3  -3   7        4.57        5.51      0.40 o
   4  -3   7        5.89        6.67      0.42 o
   5  -3   7        7.22        8.18      0.44 o
   6  -3   7       21.55       20.77      0.50 o
  -6  -2   7        6.93        7.28      0.48 o
  -5  -2   7       39.63       45.46      0.69 o
  -4  -2   7       49.90       44.97      1.27 o
  -3  -2   7      137.10      141.98      1.34 o
  -2  -2   7      350.78      333.83      3.71 o
  -1  -2   7      505.25      494.98     10.12 o
   0  -2   7      856.71      845.04     23.12 o
   1  -2   7      125.92      152.53      3.48 o
   2  -2   7      289.80      268.25      7.34 o
   3  -2   7      576.56      592.79      6.34 o
   4  -2   7      212.05      218.59      1.69 o
   5  -2   7       23.75       24.28      0.49 o
   6  -2   7        0.16        0.57      0.38 o
  -6  -1   7       35.51       34.41      0.44 o
  -5  -1   7       34.08       36.38      0.43 o
  -4  -1   7        5.17        6.45      0.34 o
  -3  -1   7       56.25       54.54      0.62 o
  -2  -1   7      452.83      468.59      3.00 o
  -1  -1   7       16.41       12.59      0.37 o
   0  -1   7      320.08      322.00      6.86 o
   1  -1   7     3010.03     2934.31     99.27 o
   2  -1   7      650.36      669.58     14.05 o
   3  -1   7       42.20       44.45      3.50 o
   4  -1   7        3.33        2.75      0.43 o
   5  -1   7      186.21      188.64      1.31 o
   6  -1   7       10.92       11.00      0.64 o
  -6   0   7       33.12       34.99      0.44 o
  -5   0   7      128.14      124.86      1.14 o
  -4   0   7       65.09       62.17      1.22 o
  -3   0   7      104.03       94.45      0.62 o
  -2   0   7     1669.60     1785.11     12.37 o
  -1   0   7     3381.66     3315.65     30.70 o
   0   0   7     1200.98     1177.89     16.59 o
   1   0   7      415.73      501.43      5.44 o
   2   0   7      630.18      628.33      9.80 o
   3   0   7        7.59        8.22      0.46 o
   4   0   7      174.64      172.13      1.98 o
   5   0   7        7.96        7.65      0.58 o
   6   0   7       10.02       11.76      0.59 o
  -6   1   7        5.07        5.35      0.38 o
  -5   1   7       26.84       27.97      0.57 o
  -4   1   7      354.12      359.01      3.75 o
  -3   1   7      133.63      127.85      1.67 o
  -2   1   7     1297.07     1323.65      5.15 o
  -1   1   7        4.83        5.66      2.26 o
   0   1   7     1003.14      976.76     19.24 o
   1   1   7     2522.36     2402.81     86.03 o
   2   1   7      501.42      525.70     11.85 o
   3   1   7      279.11      272.85      6.53 o
   4   1   7       26.05       24.15      0.67 o
   5   1   7       33.11       32.11      0.80 o
   6   1   7       27.00       25.33      0.71 o
  -6   2   7       37.67       37.59      0.54 o
  -5   2   7       57.22       59.15      0.53 o
  -4   2   7        0.69        1.52      0.42 o
  -3   2   7       51.96       62.38      0.70 o
  -2   2   7      397.70      431.50      2.77 o
  -1   2   7      162.55      163.70      0.66 o
   0   2   7        0.01        1.11      0.35 o
   1   2   7      363.39      333.47      9.80 o
   2   2   7      547.37      551.06     16.91 o
   3   2   7      132.73      134.45      2.14 o
   4   2   7       44.80       44.32      1.09 o
   5   2   7       53.34       43.21      1.24 o
   6   2   7        0.02        0.42      0.47 o
  -6   3   7       14.00       13.69      0.45 o
  -5   3   7       22.74       21.35      0.41 o
  -4   3   7      365.14      370.86      2.10 o
  -3   3   7      392.11      400.68      4.51 o
  -2   3   7      549.18      537.20      9.31 o
  -1   3   7      113.67      104.19      1.70 o
   0   3   7      275.26      257.40      4.22 o
   1   3   7       47.16       48.09      1.22 o
   2   3   7       92.68       87.36      1.76 o
   3   3   7      253.11      256.26      4.30 o
   4   3   7       11.51       13.36      0.46 o
   5   3   7      103.21      103.00      2.81 o
   6   3   7       13.40       10.94      0.59 o
  -6   4   7       17.92       19.06      0.62 o
  -5   4   7        2.73        1.94      0.31 o
  -4   4   7       55.70       63.78      1.13 o
  -3   4   7        0.23        0.54      0.36 o
  -2   4   7       47.49       53.80      1.18 o
  -1   4   7        5.78        7.86      0.34 o
   0   4   7       10.04        8.42      0.30 o
   1   4   7      561.75      566.86     16.19 o
   2   4   7       15.79       16.14      0.43 o
   3   4   7       83.43       84.86      1.99 o
   4   4   7       26.13       22.10      0.52 o
   5   4   7       66.32       61.55      2.15 o
   6   4   7        1.06        1.15      0.50 o
  -5   5   7       17.85       15.55      0.41 o
  -4   5   7       39.96       39.04      0.79 o
  -3   5   7       70.39       70.12      1.13 o
  -2   5   7       86.10       80.28      1.26 o
  -1   5   7      301.90      288.68      4.87 o
   0   5   7      391.21      385.43      9.74 o
   1   5   7      263.75      271.88      8.82 o
   2   5   7       81.00       76.26      2.85 o
   3   5   7       15.24       12.33      0.33 o
   4   5   7        6.47        6.87      0.37 o
   5   5   7       19.62       18.47      0.54 o
   6   5   7        2.59        1.28      0.58 o
  -5   6   7        0.14        0.41      0.39 o
  -4   6   7       49.85       50.33      1.46 o
  -3   6   7       16.55       16.36      0.45 o
  -2   6   7        9.89        9.10      0.39 o
  -1   6   7       12.83       16.84      0.40 o
   0   6   7      107.90      110.79      2.48 o
   1   6   7        1.85        2.30      0.34 o
   2   6   7        4.43        4.87      0.37 o
   3   6   7       11.67       10.59      0.35 o
   4   6   7       10.11        7.88      0.37 o
   5   6   7       10.01       10.49      0.42 o
  -4   7   7        7.62        7.99      0.41 o
  -3   7   7       13.02       13.78      0.52 o
  -2   7   7        7.73        7.18      0.31 o
  -1   7   7       68.67       68.96      1.81 o
   0   7   7       60.51       60.65      1.34 o
   1   7   7      172.68      173.60      3.91 o
   2   7   7        4.18        4.65      0.33 o
   3   7   7        6.90        8.03      0.42 o
   4   7   7        1.69        2.01      0.39 o
  -3   8   7        1.15        1.93      0.38 o
  -2   8   7        4.69        5.17      0.41 o
  -1   8   7       20.17       22.47      0.91 o
   0   8   7       44.02       40.64      0.76 o
   1   8   7        7.37        7.87      0.30 o
   2   8   7       13.70       15.04      0.42 o
   3   8   7        3.07        2.25      0.41 o
   0   9   7        9.13        8.72      0.56 o
   1   9   7       20.19       19.05      0.66 o
  -3  -7   8        1.70        2.20      0.38 o
  -2  -7   8        0.51        0.39      0.30 o
  -1  -7   8       26.62       29.65      0.74 o
   0  -7   8        8.36        9.60      0.46 o
   1  -7   8        6.91        7.16      0.35 o
   2  -7   8        3.93        4.05      0.36 o
  -4  -6   8       20.06       18.70      0.61 o
  -3  -6   8       11.16       12.02      0.49 o
  -2  -6   8       38.54       39.18      0.92 o
  -1  -6   8        2.05        3.03      0.35 o
   0  -6   8        0.57        1.33      0.32 o
   1  -6   8        7.74        7.65      0.32 o
   2  -6   8       29.49       28.43      0.58 o
   3  -6   8        0.14        0.63      0.38 o
   4  -6   8        0.39        0.51      0.39 o
  -5  -5   8        5.50        5.96      0.45 o
  -4  -5   8      249.14      230.33      4.27 o
  -3  -5   8        0.14        0.70      0.34 o
  -2  -5   8       63.94       64.91      1.73 o
  -1  -5   8        0.24        0.81      0.36 o
   0  -5   8      133.32      138.94      2.69 o
   1  -5   8        4.84        6.51      0.37 o
   2  -5   8       33.80       35.81      1.03 o
   3  -5   8        3.93        4.92      0.37 o
   4  -5   8       34.65       31.47      1.35 o
  -5  -4   8       17.14       16.67      0.50 o
  -4  -4   8       35.18       35.60      0.55 o
  -3  -4   8        3.95        3.09      0.31 o
  -2  -4   8        1.02        1.23      0.33 o
  -1  -4   8       52.03       52.09      1.38 o
   0  -4   8       42.48       46.14      0.88 o
   1  -4   8      172.75      170.30      2.63 o
   2  -4   8        0.24        0.18      0.29 o
   3  -4   8       24.78       24.72      0.82 o
   4  -4   8        6.92        7.68      0.39 o
   5  -4   8        3.74        4.04      0.37 o
  -6  -3   8       32.84       35.50      0.87 o
  -5  -3   8      153.09      150.38      1.91 o
  -4  -3   8      440.59      421.38      5.20 o
  -3  -3   8       69.98       73.62      0.93 o
  -2  -3   8       29.78       27.89      0.60 o
  -1  -3   8        6.28        6.82      0.34 o
   0  -3   8       16.68       15.36      0.49 o
   1  -3   8       69.09       71.30      1.29 o
   2  -3   8       13.39       13.84      0.60 o
   3  -3   8      260.42      265.58      5.38 o
   4  -3   8       28.30       28.68      0.49 o
   5  -3   8      193.60      200.73      2.62 o
   6  -3   8       21.85       20.20      0.49 o
  -6  -2   8       11.00       12.07      0.38 o
  -5  -2   8        7.40        6.94      0.33 o
  -4  -2   8        0.71        1.70      0.38 o
  -3  -2   8        6.69        4.93      0.28 o
  -2  -2   8        4.95        7.14      0.34 o
  -1  -2   8      249.77      262.40      4.84 o
   0  -2   8        0.11        0.20      0.33 o
   1  -2   8      103.31      109.79      2.10 o
   2  -2   8      399.04      431.94     11.81 o
   3  -2   8       17.31       16.53      0.46 o
   4  -2   8       57.16       58.10      0.65 o
   5  -2   8       63.12       63.55      0.72 o
   6  -2   8       36.77       33.79      0.52 o
  -6  -1   8        5.04        6.51      0.39 o
  -5  -1   8      172.63      173.23      1.98 o
  -4  -1   8        6.13        5.62      0.32 o
  -3  -1   8       76.03       69.50      0.76 o
  -2  -1   8       44.55       39.26      0.43 o
  -1  -1   8     1034.16     1082.04      9.22 o
   0  -1   8        0.43        0.81      0.32 o
   1  -1   8      665.65      676.13     12.96 o
   2  -1   8       48.72       43.19      0.93 o
   3  -1   8      262.10      271.80      2.10 o
   4  -1   8      103.73      112.94      1.19 o
   5  -1   8       89.85       97.89      1.40 o
   6  -1   8       16.70       12.68      0.55 o
  -6   0   8       18.58       18.87      0.40 o
  -5   0   8       11.00       11.42      0.35 o
  -4   0   8       44.59       42.19      0.59 o
  -3   0   8        1.10        1.95      0.36 o
  -2   0   8       10.27       12.13      0.38 o
  -1   0   8      233.95      221.56      1.32 o
   0   0   8      512.92      622.01      5.27 o
   1   0   8     1173.26     1212.47     32.87 o
   2   0   8     1215.53     1299.43     20.31 o
   3   0   8      125.86      125.61      0.87 o
   4   0   8      211.41      211.16      1.98 o
   5   0   8      232.04      242.14      1.24 o
   6   0   8       77.97       75.76      1.60 o
  -6   1   8       84.02       84.49      0.64 o
  -5   1   8       22.44       23.86      0.48 o
  -4   1   8       29.28       31.13      0.46 o
  -3   1   8        0.15        1.40      0.32 o
  -2   1   8      490.37      496.86      6.31 o
  -1   1   8      352.60      341.78      3.36 o
   0   1   8      109.60      139.50      2.81 o
   1   1   8       33.38       24.78      0.47 o
   2   1   8      317.98      311.37      9.76 o
   3   1   8      288.59      271.44      4.49 o
   4   1   8      622.94      610.79     10.80 o
   5   1   8       19.21       15.63      0.68 o
   6   1   8       42.80       42.96      0.77 o
  -6   2   8       19.47       19.18      0.46 o
  -5   2   8        1.91        2.04      0.38 o
  -4   2   8      147.74      146.68      2.17 o
  -3   2   8      435.26      443.14      6.63 o
  -2   2   8      858.88      881.81     11.89 o
  -1   2   8      139.50      129.98      0.99 o
   0   2   8      821.96      884.59     15.03 o
   1   2   8      841.11      872.94     23.49 o
   2   2   8       27.69       29.64      0.70 o
   3   2   8       84.85       76.40      1.41 o
   4   2   8      129.17      128.04      5.20 o
   5   2   8       61.64       59.23      2.07 o
   6   2   8       29.06       27.41      0.63 o
  -6   3   8       57.69       56.29      1.17 o
  -5   3   8        0.35        0.44      0.35 o
  -4   3   8       63.99       62.80      0.79 o
  -3   3   8       12.72       17.66      0.36 o
  -2   3   8      238.32      245.79      3.13 o
  -1   3   8       93.62       95.54      1.28 o
   0   3   8      227.03      261.09      6.55 o
   1   3   8       23.28       21.84      0.60 o
   2   3   8      264.25      250.70      6.20 o
   3   3   8     1158.60     1112.94     27.60 o
   4   3   8      368.74      354.05     11.41 o
   5   3   8        1.05        0.65      0.47 o
   6   3   8       60.14       45.85      1.96 o
  -6   4   8       13.51       11.34      0.42 o
  -5   4   8        7.35        7.28      0.38 o
  -4   4   8       14.31       13.44      0.38 o
  -3   4   8      332.03      346.12      7.88 o
  -2   4   8      255.59      272.22      3.72 o
  -1   4   8        7.44        6.17      0.30 o
   0   4   8       71.79       68.55      2.04 o
   1   4   8      159.40      166.79      4.31 o
   2   4   8       30.07       26.92      0.67 o
   3   4   8        0.54        1.22      0.37 o
   4   4   8        3.71        1.56      0.36 o
   5   4   8       15.21       13.94      0.42 o
   6   4   8        0.08        0.38      0.55 o
  -5   5   8        7.69        7.27      0.41 o
  -4   5   8        0.06        1.66      0.77 o
  -3   5   8        5.94        5.17      0.31 o
  -2   5   8       70.50       69.36      1.73 o
  -1   5   8        5.14        4.72      0.28 o
   0   5   8       28.39       26.00      0.58 o
   1   5   8       34.68       38.16      0.96 o
   2   5   8       46.94       46.58      1.90 o
   3   5   8      297.64      299.04      7.22 o
   4   5   8        0.15        0.17      0.34 o
   5   5   8       23.50       27.13      0.59 o
   6   5   8       12.46       10.62      0.60 o
  -5   6   8        0.93        1.00      0.44 o
  -4   6   8        8.56        6.91      0.38 o
  -3   6   8       46.14       47.25      1.15 o
  -2   6   8        5.28        6.97      0.35 o
  -1   6   8       51.47       52.02      1.10 o
   0   6   8      335.55      337.52     11.36 o
   1   6   8      104.39      103.42      3.12 o
   2   6   8       98.25       95.20      2.87 o
   3   6   8       24.63       26.51      0.84 o
   4   6   8       19.73       16.98      0.67 o
   5   6   8       16.31       17.03      0.47 o
  -4   7   8        2.01        2.57      0.36 o
  -3   7   8        1.80        1.27      0.41 o
  -2   7   8        0.34        0.51      0.34 o
  -1   7   8        0.12        0.77      0.34 o
   0   7   8        7.44        6.77      0.32 o
   1   7   8        7.40        8.82      0.36 o
   2   7   8       47.98       56.33      1.44 o
   3   7   8       23.89       26.64      0.78 o
   4   7   8        0.28        1.68      0.36 o
  -3   8   8        7.70        6.54      0.38 o
  -2   8   8        0.00       -0.14      0.31 o
  -1   8   8       62.90       60.80      1.84 o
   0   8   8       13.63       13.41      0.61 o
   1   8   8       26.82       26.71      0.51 o
   2   8   8        1.88        1.69      0.32 o
   3   8   8        0.08        0.16      0.34 o
   0   9   8        3.30        3.63      0.38 o
   1   9   8       19.19       19.51      0.47 o
  -2  -7   9        0.39        1.56      0.37 o
  -1  -7   9       74.03       75.16      2.04 o
   0  -7   9       28.77       29.38      0.60 o
   1  -7   9        6.50        6.55      0.36 o
   2  -7   9        0.96        1.35      0.33 o
  -4  -6   9        2.12        2.11      0.34 o
  -3  -6   9        4.12        3.96      0.32 o
  -2  -6   9        5.44        4.68      0.36 o
  -1  -6   9        5.56        7.31      0.31 o
   0  -6   9       12.07       13.29      0.33 o
   1  -6   9       51.56       51.05      1.13 o
   2  -6   9        5.22        5.72      0.39 o
   3  -6   9        2.32        2.50      0.33 o
  -4  -5   9       28.79       28.90      0.77 o
  -3  -5   9       41.01       40.43      0.83 o
  -2  -5   9        4.41        4.38      0.35 o
  -1  -5   9       57.22       54.84      1.69 o
   0  -5   9       39.95       38.96      0.69 o
   1  -5   9       24.30       24.07      0.50 o
   2  -5   9       36.89       36.27      1.26 o
   3  -5   9        0.64        1.22      0.37 o
   4  -5   9        4.52        4.43      0.44 o
  -5  -4   9       27.03       25.29      0.42 o
  -4  -4   9       28.15       29.09      0.39 o
  -3  -4   9      152.75      139.41      2.68 o
  -2  -4   9       13.38       14.89      0.52 o
  -1  -4   9        6.10        6.91      0.34 o
   0  -4   9        2.92        3.00      0.33 o
   1  -4   9       24.26       25.59      0.74 o
   2  -4   9        7.14        8.07      0.38 o
   3  -4   9        2.67        2.93      0.33 o
   4  -4   9        0.01        0.19      0.41 o
   5  -4   9       10.42       11.06      0.47 o
  -6  -3   9       32.83       30.74      1.01 o
  -5  -3   9        4.40        2.06      0.38 o
  -4  -3   9      144.49      139.42      1.35 o
  -3  -3   9        0.02        0.59      0.31 o
  -2  -3   9       99.64      105.45      1.68 o
  -1  -3   9       92.64       91.25      2.19 o
   0  -3   9       55.99       53.07      1.27 o
   1  -3   9       20.07       15.72      0.36 o
   2  -3   9      213.29      198.41      8.75 o
   3  -3   9       18.29       16.58      0.58 o
   4  -3   9       26.51       26.69      0.54 o
   5  -3   9       56.34       58.04      0.91 o
  -6  -2   9       55.95       51.39      0.73 o
  -5  -2   9       53.17       54.42      0.63 o
  -4  -2   9       47.39       50.51      1.06 o
  -3  -2   9      155.70      135.14      2.92 o
  -2  -2   9        5.51        2.83      0.33 o
  -1  -2   9       10.87       13.08      0.99 o
   0  -2   9      182.13      196.02      5.12 o
   1  -2   9        0.81        2.81      0.34 o
   2  -2   9       50.59       56.11      1.70 o
   3  -2   9        3.40        5.73      0.42 o
   4  -2   9        7.78        8.35      0.42 o
   5  -2   9       58.39       66.27      0.85 o
   6  -2   9       15.31       15.19      0.49 o
  -6  -1   9        8.69        6.92      0.37 o
  -5  -1   9       64.96       58.33      0.50 o
  -4  -1   9       29.42       30.11      0.45 o
  -3  -1   9      109.49      115.69      1.08 o
  -2  -1   9      549.78      547.19      4.31 o
  -1  -1   9       32.16       32.54      0.59 o
   0  -1   9       10.97       21.67      4.54 o
   1  -1   9      102.95      105.28      1.87 o
   2  -1   9       27.91       40.32      1.19 o
   3  -1   9      119.46      118.59      1.18 o
   4  -1   9       12.87       14.22      0.46 o
   5  -1   9      445.76      450.81      4.59 o
   6  -1   9       24.06       25.04      0.71 o
  -6   0   9       62.89       59.37      0.77 o
  -5   0   9       14.15       16.91      0.49 o
  -4   0   9       26.94       25.05      0.39 o
  -3   0   9       84.05       80.03      0.62 o
  -2   0   9        1.73        5.87      0.35 o
  -1   0   9      183.68      193.95      1.18 o
   0   0   9      743.12      802.76     13.14 o
   1   0   9       35.72       63.19      1.19 o
   2   0   9      223.30      230.73      6.30 o
   3   0   9      158.35      165.40      3.46 o
   4   0   9       80.38       83.05      1.05 o
   5   0   9       50.89       52.95      1.36 o
   6   0   9        0.70        1.63      0.60 o
  -6   1   9       37.40       34.78      0.52 o
  -5   1   9        0.12        0.47      0.33 o
  -4   1   9        4.71        3.60      0.35 o
  -3   1   9       70.44       77.40      0.73 o
  -2   1   9        0.00        0.40      0.32 o
  -1   1   9      310.74      335.49      1.92 o
   0   1   9      376.62      438.56      7.73 o
   1   1   9       85.31       83.71      1.10 o
   2   1   9       33.04       43.14      2.85 o
   3   1   9       14.97       12.35      0.58 o
   4   1   9       35.98       30.73      0.94 o
   5   1   9      414.05      390.73      9.78 o
   6   1   9       15.80       19.66      0.70 o
  -6   2   9       58.67       56.37      1.40 o
  -5   2   9       12.17       13.12      0.42 o
  -4   2   9      181.61      184.94      2.60 o
  -3   2   9      114.79      107.82      1.19 o
  -2   2   9        2.12        1.44      0.31 o
  -1   2   9      517.05      564.41      5.57 o
   0   2   9      391.43      451.23      8.25 o
   1   2   9      157.90      182.93      4.71 o
   2   2   9       29.72       34.92      1.38 o
   3   2   9     1084.36     1034.48     34.50 o
   4   2   9      627.89      603.72     18.91 o
   5   2   9      121.32      114.43      3.03 o
   6   2   9        3.85        5.37      0.66 o
  -6   3   9        0.34        1.24      0.39 o
  -5   3   9        0.34        0.61      0.33 o
  -4   3   9        0.35        0.60      0.30 o
  -3   3   9      115.27      120.68      1.11 o
  -2   3   9       48.76       50.05      1.03 o
  -1   3   9        3.57        3.38      0.34 o
   0   3   9        1.32        2.88      0.28 o
   1   3   9        2.96        0.98      0.30 o
   2   3   9       53.71       52.64      1.26 o
   3   3   9       21.29       22.12      0.68 o
   4   3   9      482.82      444.43      9.83 o
   5   3   9        0.63        1.10      0.59 o
   6   3   9       22.57       21.11      1.31 o
  -6   4   9        3.49        2.82      0.38 o
  -5   4   9        0.78        1.28      0.39 o
  -4   4   9       29.52       32.69      0.51 o
  -3   4   9       13.99       13.54      0.41 o
  -2   4   9       66.68       60.31      1.21 o
  -1   4   9      404.14      404.11      7.56 o
   0   4   9      264.47      283.85      7.17 o
   1   4   9       19.33       19.49      0.51 o
   2   4   9       51.42       55.93      1.40 o
   3   4   9      865.74      849.87     20.95 o
   4   4   9      445.43      434.46      9.09 o
   5   4   9      105.76      107.19      4.56 o
   6   4   9        4.87        5.01      0.65 o
  -5   5   9        6.66        7.45      0.38 o
  -4   5   9        4.60        5.07      0.37 o
  -3   5   9       41.11       41.47      0.85 o
  -2   5   9       26.49       23.12      0.63 o
  -1   5   9        0.03        0.27      0.29 o
   0   5   9       30.62       33.23      0.67 o
   1   5   9       52.90       51.64      1.27 o
   2   5   9      227.47      225.95      5.90 o
   3   5   9        0.27        0.53      0.32 o
   4   5   9      161.53      157.77      6.64 o
   5   5   9        0.94        0.32      0.38 o
  -4   6   9        3.82        4.03      0.48 o
  -3   6   9        2.59        2.39      0.34 o
  -2   6   9       84.93       82.13      1.94 o
  -1   6   9       39.22       39.74      0.87 o
   0   6   9       15.33       16.06      0.41 o
   1   6   9       49.42       53.57      1.75 o
   2   6   9       84.21       90.43      2.40 o
   3   6   9       62.76       70.68      2.28 o
   4   6   9      111.32      113.46      2.68 o
   5   6   9       21.94       25.68      0.97 o
  -4   7   9        4.82        4.75      0.41 o
  -3   7   9        4.76        5.13      0.40 o
  -2   7   9        1.38        0.74      0.32 o
  -1   7   9        9.56       10.99      0.35 o
   0   7   9       25.47       27.08      0.59 o
   1   7   9       48.48       47.87      1.02 o
   2   7   9      137.06      140.79      3.44 o
   3   7   9       43.61       43.54      1.09 o
   4   7   9        1.41        1.72      0.39 o
  -2   8   9        0.59        0.55      0.32 o
  -1   8   9        5.38        5.75      0.36 o
   0   8   9        5.76        6.02      0.36 o
   1   8   9        7.82        9.15      0.48 o
   2   8   9       94.27      101.90      1.62 o
   3   8   9        6.97        9.51      0.50 o
  -1  -7  10        0.98        0.99      0.32 o
   0  -7  10       34.51       36.75      0.45 o
   1  -7  10        1.84        2.50      0.35 o
  -3  -6  10       14.60       12.17      0.39 o
  -2  -6  10       22.24       20.86      0.58 o
  -1  -6  10        6.31        5.57      0.31 o
   0  -6  10       10.31       10.29      0.38 o
   1  -6  10      126.45      131.48      2.67 o
   2  -6  10        5.25        5.32      0.44 o
   3  -6  10        4.88        5.23      0.45 o
  -4  -5  10        4.80        5.18      0.41 o
  -3  -5  10       11.08       10.80      0.34 o
  -2  -5  10       47.03       42.75      0.84 o
  -1  -5  10        4.09        3.96      0.32 o
   0  -5  10       28.66       30.90      0.90 o
   1  -5  10       20.44       22.37      0.48 o
   2  -5  10        3.76        4.52      0.38 o
   3  -5  10       11.57       11.61      0.70 o
   4  -5  10       11.56        9.49      0.43 o
  -5  -4  10      123.08      121.17      2.71 o
  -4  -4  10       52.84       56.40      0.97 o
  -3  -4  10       90.07       87.79      1.18 o
  -2  -4  10        7.66        6.58      0.30 o
  -1  -4  10        0.27        0.49      0.33 o
   0  -4  10       14.27       14.47      0.35 o
   1  -4  10      201.10      206.73      3.18 o
   2  -4  10      146.17      144.80      4.14 o
   3  -4  10       61.97       58.43      2.61 o
   4  -4  10       12.61       12.25      0.42 o
   5  -4  10       16.53       15.06      0.64 o
  -5  -3  10        6.48        5.63      0.34 o
  -4  -3  10        6.37        6.71      0.31 o
  -3  -3  10        4.51        4.84      0.41 o
  -2  -3  10      119.05      112.82      2.22 o
  -1  -3  10       14.58       14.42      0.93 o
   0  -3  10       33.14       31.63      0.79 o
   1  -3  10       42.18       40.73      0.72 o
   2  -3  10       62.62       65.02      1.93 o
   3  -3  10        1.35        1.54      0.39 o
   4  -3  10       31.85       34.81      0.74 o
   5  -3  10        1.92        2.45      0.43 o
  -6  -2  10       37.81       37.26      0.88 o
  -5  -2  10       63.15       61.75      0.71 o
  -4  -2  10        4.58        9.47      0.46 o
  -3  -2  10      101.32      101.72      1.35 o
  -2  -2  10       46.52       49.25      1.21 o
  -1  -2  10      130.12      127.89      3.48 o
   0  -2  10      108.11       97.54      2.61 o
   1  -2  10      335.79      333.64      4.43 o
   2  -2  10      414.33      407.29     11.25 o
   3  -2  10      211.09      210.61      4.73 o
   4  -2  10        0.74        0.76      0.41 o
   5  -2  10        5.17        4.27      0.44 o
   6  -2  10       50.40       45.45      0.62 o
  -6  -1  10        4.46        6.21      0.44 o
  -5  -1  10       87.20       77.91      0.92 o
  -4  -1  10       11.25       11.13      0.37 o
  -3  -1  10       27.73       27.23      0.42 o
  -2  -1  10      112.17      108.28      1.22 o
  -1  -1  10       47.29       43.90      0.81 o
   0  -1  10        0.35        0.60      0.40 o
   1  -1  10      313.29      321.15      6.48 o
   2  -1  10       14.35       16.65      0.50 o
   3  -1  10       19.11       22.81      0.45 o
   4  -1  10       45.86       51.94      0.78 o
   5  -1  10        4.83        5.25      0.44 o
   6  -1  10        5.47        3.46      0.48 o
  -6   0  10        9.75       10.78      0.44 o
  -5   0  10        2.52        3.37      0.36 o
  -4   0  10        1.92        0.71      0.34 o
  -3   0  10      114.68      120.99      1.38 o
  -2   0  10      598.41      600.24      4.60 o
  -1   0  10      605.78      565.49      6.54 o
   0   0  10      695.03      726.58     10.26 o
   1   0  10      150.38      125.55      2.12 o
   2   0  10      249.88      229.34     10.93 o
   3   0  10      136.64      140.27      2.53 o
   4   0  10       10.57       11.29      0.58 o
   5   0  10       14.72       17.23      0.78 o
   6   0  10       19.75       18.23      0.78 o
  -6   1  10        2.80        2.96      0.38 o
  -5   1  10       98.68       99.43      0.50 o
  -4   1  10       44.87       44.39      0.47 o
  -3   1  10      151.17      148.00      0.86 o
  -2   1  10       11.03       13.87      0.41 o
  -1   1  10       51.09       57.05      0.73 o
   0   1  10      218.30      230.35      5.23 o
   1   1  10      101.16       83.31      0.65 o
   2   1  10      454.21      444.14     30.58 o
   3   1  10        1.71        1.61      0.51 o
   4   1  10      457.28      446.36      9.86 o
   5   1  10        0.63        1.38      0.92 o
   6   1  10        0.16        1.72      0.77 o
  -6   2  10       23.86       24.90      0.53 o
  -5   2  10        5.79        8.14      1.52 o
  -4   2  10        1.10        1.36      0.34 o
  -3   2  10       29.84       30.98      0.37 o
  -2   2  10       48.35       45.04      1.25 o
  -1   2  10       47.48       40.60      1.11 o
   0   2  10      529.10      590.16     10.79 o
   1   2  10       74.71       61.43      1.40 o
   2   2  10      157.13      143.74      6.08 o
   3   2  10      167.56      168.83      5.96 o
   4   2  10       32.05       31.94      1.27 o
   5   2  10       71.28       64.23      1.22 o
   6   2  10        6.62        5.16      0.89 o
  -6   3  10       16.75       16.75      0.53 o
  -5   3  10       33.00       32.03      0.98 o
  -4   3  10      162.41      168.38      1.74 o
  -3   3  10      112.22      110.17      2.20 o
  -2   3  10      172.11      168.40      2.61 o
  -1   3  10      259.83      292.96      5.25 o
   0   3  10       47.42       48.66      0.99 o
   1   3  10        0.26        0.06      0.31 o
   2   3  10      115.01      107.36      3.62 o
   3   3  10      166.53      157.78      4.74 o
   4   3  10      579.91      571.30     15.11 o
   5   3  10       21.30       26.91      1.12 o
   6   3  10       15.02       16.12      0.77 o
  -5   4  10        1.13        1.94      0.35 o
  -4   4  10        1.97        1.05      0.33 o
  -3   4  10       15.91       15.99      0.47 o
  -2   4  10       12.62       14.21      0.40 o
  -1   4  10      305.61      315.81      6.76 o
   0   4  10      134.21      132.43      2.74 o
   1   4  10       76.79       73.25      1.67 o
   2   4  10       21.55       18.86      0.40 o
   3   4  10        2.44        2.93      0.39 o
   4   4  10       57.78       60.96      1.25 o
   5   4  10       59.34       56.84      1.96 o
   6   4  10       27.02       28.36      1.31 o
  -5   5  10       10.61        9.63      0.43 o
  -4   5  10        0.85        1.07      0.29 o
  -3   5  10       42.46       46.36      0.50 o
  -2   5  10       39.42       38.13      0.75 o
  -1   5  10        8.73        6.98      0.30 o
   0   5  10       59.03       59.90      1.38 o
   1   5  10      184.21      192.06      4.49 o
   2   5  10       20.41       20.73      0.58 o
   3   5  10      518.62      505.24     11.91 o
   4   5  10        6.72        7.96      0.39 o
   5   5  10       44.15       42.61      0.87 o
  -4   6  10        0.08       -0.26      0.38 o
  -3   6  10        0.71        1.32      0.40 o
  -2   6  10        0.21        0.61      0.32 o
  -1   6  10      238.21      237.99      5.94 o
   0   6  10        0.72        0.53      0.34 o
   1   6  10        0.08        0.32      0.29 o
   2   6  10      152.20      157.62      3.84 o
   3   6  10       23.71       23.13      0.61 o
   4   6  10       15.14       15.46      0.41 o
   5   6  10       56.55       58.12      2.12 o
  -3   7  10       27.75       25.04      0.72 o
  -2   7  10        1.34        1.94      0.32 o
  -1   7  10        5.86        6.53      0.35 o
   0   7  10       25.52       27.75      0.53 o
   1   7  10        8.63        9.40      0.35 o
   2   7  10       88.32       92.99      2.45 o
   3   7  10      142.78      146.52      3.31 o
   4   7  10        0.01        0.53      0.44 o
  -2   8  10        0.66        0.49      0.36 o
  -1   8  10        3.70        2.47      0.37 o
   0   8  10        0.87        1.38      0.31 o
   1   8  10        5.69        6.09      0.41 o
   2   8  10        1.83        1.91      0.35 o
   3   8  10        4.87        5.06      0.39 o
  -3  -6  11       41.62       39.69      1.68 o
  -2  -6  11       13.22       13.82      0.53 o
  -1  -6  11       82.53       86.82      2.60 o
   0  -6  11       18.42       16.20      0.42 o
   1  -6  11       66.50       71.34      0.68 o
   2  -6  11        1.22        1.54      0.48 o
  -4  -5  11       21.74       20.34      0.53 o
  -3  -5  11       14.42       14.92      0.38 o
  -2  -5  11       10.41       12.12      0.48 o
  -1  -5  11      226.14      229.81      4.60 o
   0  -5  11        5.35        5.13      0.39 o
   1  -5  11       12.08       12.23      0.36 o
   2  -5  11        0.01        0.35      0.35 o
   3  -5  11        3.85        4.45      0.40 o
   4  -5  11        6.89        6.02      0.47 o
  -5  -4  11        6.83        6.22      0.40 o
  -4  -4  11       18.38       24.41      0.61 o
  -3  -4  11       12.59       11.93      0.34 o
  -2  -4  11       32.24       38.54      0.77 o
  -1  -4  11        0.02        0.35      0.32 o
   0  -4  11       92.90       97.27      1.22 o
   1  -4  11      118.75      120.57      0.99 o
   2  -4  11       35.92       34.13      0.84 o
   3  -4  11        7.07        7.33      0.58 o
   4  -4  11       58.94       57.01      2.00 o
  -5  -3  11      141.92      147.47      1.62 o
  -4  -3  11      122.92      121.35      1.86 o
  -3  -3  11       18.45       21.10      0.36 o
  -2  -3  11       42.40       40.06      1.13 o
  -1  -3  11      268.86      255.35      6.42 o
   0  -3  11       58.32       59.48      1.35 o
   1  -3  11       17.86       17.97      0.36 o
   2  -3  11       24.68       24.24      0.44 o
   3  -3  11        9.08        9.47      0.55 o
   4  -3  11       44.35       46.09      1.03 o
   5  -3  11        8.77       10.06      0.43 o
  -5  -2  11        3.24        4.76      0.40 o
  -4  -2  11        3.77        5.77      0.34 o
  -3  -2  11       49.97       53.36      0.72 o
  -2  -2  11      137.27      136.65      2.43 o
  -1  -2  11       74.63       71.07      1.99 o
   0  -2  11       66.91       67.56      2.27 o
   1  -2  11        8.61       13.20      0.77 o
   2  -2  11       32.89       33.35      0.88 o
   3  -2  11       48.44       46.61      1.38 o
   4  -2  11      167.34      169.74      2.90 o
   5  -2  11       35.15       34.77      0.52 o
  -6  -1  11       25.65       29.05      0.49 o
  -5  -1  11       47.39       48.90      0.73 o
  -4  -1  11       67.44       68.45      1.08 o
  -3  -1  11        6.83        6.51      0.34 o
  -2  -1  11      165.74      162.67      2.25 o
  -1  -1  11      737.59      696.72      6.72 o
   0  -1  11      822.05      801.77     27.91 o
   1  -1  11      227.78      221.21      2.98 o
   2  -1  11       38.91       38.41      0.58 o
   3  -1  11       58.19       57.92      0.70 o
   4  -1  11       92.00       99.34      0.97 o
   5  -1  11        1.53        2.35      0.44 o
   6  -1  11       28.61       28.51      0.68 o
  -6   0  11       20.38       17.88      0.64 o
  -5   0  11        0.90        1.80      0.40 o
  -4   0  11        0.19        0.27      0.31 o
  -3   0  11      135.08      134.34      1.24 o
  -2   0  11       28.40       28.88      0.42 o
  -1   0  11       27.25       22.43      0.39 o
   0   0  11      146.61      148.41      2.79 o
   1   0  11      411.42      420.62      7.55 o
   2   0  11      167.46      170.98      4.39 o
   3   0  11      152.92      143.93      4.41 o
   4   0  11       98.93       92.57      5.86 o
   5   0  11        2.18        1.37      0.74 o
   6   0  11        2.73        2.98      1.00 o
  -6   1  11        3.92        5.51      0.40 o
  -5   1  11       87.91       89.26      1.05 o
  -4   1  11       33.41       35.13      0.46 o
  -3   1  11      241.00      236.92      2.25 o
  -2   1  11       94.05       91.01      0.96 o
  -1   1  11      604.84      588.26      4.23 o
   0   1  11      175.72      163.54      3.13 o
   1   1  11      212.70      202.26      2.25 o
   2   1  11       19.09       20.19      1.54 o
   3   1  11        0.83        1.33      0.54 o
   4   1  11       82.98       87.13      2.55 o
   5   1  11       50.48       47.50      1.14 o
   6   1  11        8.24       11.41      1.06 o
  -6   2  11        0.76        0.84      0.34 o
  -5   2  11        0.25        0.92      0.36 o
  -4   2  11       34.49       32.30      0.70 o
  -3   2  11       68.73       67.62      0.84 o
  -2   2  11      207.58      205.08      2.56 o
  -1   2  11       65.75       70.01      0.57 o
   0   2  11        3.73        2.77      0.34 o
   1   2  11       33.33       33.33      0.45 o
   2   2  11       82.14       84.96      3.42 o
   3   2  11      193.16      179.52      9.41 o
   4   2  11        0.41        0.25      0.61 o
   5   2  11        1.40        2.09      0.95 o
   6   2  11       11.66       10.19      1.06 o
  -6   3  11        0.12        0.15      0.33 o
  -5   3  11       47.42       49.84      1.01 o
  -4   3  11       47.12       49.90      0.49 o
  -3   3  11      178.08      180.13      1.61 o
  -2   3  11      131.56      131.35      1.69 o
  -1   3  11        0.02        0.71      0.35 o
   0   3  11        6.50        7.67      0.34 o
   1   3  11        0.77        0.71      0.35 o
   2   3  11      277.93      280.11      5.97 o
   3   3  11        8.70       10.09      0.45 o
   4   3  11      265.32      251.58     11.32 o
   5   3  11       63.33       50.84      1.19 o
   6   3  11       21.80       24.27      1.08 o
  -5   4  11        1.97        2.02      0.33 o
  -4   4  11        8.24        5.87      0.31 o
  -3   4  11       60.98       63.71      0.61 o
  -2   4  11      133.65      136.95      3.44 o
  -1   4  11      127.14      125.83      3.41 o
   0   4  11        0.08        0.94      0.30 o
   1   4  11        7.12        6.76      0.31 o
   2   4  11       46.18       47.32      1.27 o
   3   4  11        0.00        0.44      0.38 o
   4   4  11       15.27       15.21      0.44 o
   5   4  11        0.29        0.43      0.41 o
  -5   5  11        0.00        0.46      0.39 o
  -4   5  11       13.13       12.68      0.32 o
  -3   5  11       23.43       23.30      0.67 o
  -2   5  11      272.70      279.06      7.03 o
  -1   5  11       11.14       11.07      0.51 o
   0   5  11       43.89       42.93      1.24 o
   1   5  11        7.65        7.28      0.29 o
   2   5  11       11.52       12.24      0.38 o
   3   5  11        3.59        3.35      0.36 o
   4   5  11       68.81       63.29      1.45 o
   5   5  11       21.60       23.12      0.67 o
  -4   6  11        1.71        1.85      0.33 o
  -3   6  11        0.14        1.08      0.39 o
  -2   6  11       95.61       95.83      3.25 o
  -1   6  11       42.07       41.52      0.81 o
   0   6  11       32.72       33.06      0.67 o
   1   6  11        6.71        6.95      0.35 o
   2   6  11       39.98       38.64      0.46 o
   3   6  11       43.63       42.99      0.94 o
   4   6  11        6.71        4.68      0.42 o
   5   6  11        1.74        2.21      0.50 o
  -3   7  11        7.14        6.08      0.34 o
  -2   7  11       27.00       25.40      0.74 o
  -1   7  11       10.11        9.32      0.50 o
   0   7  11        0.05        0.51      0.31 o
   1   7  11       15.46       16.78      0.40 o
   2   7  11       33.88       31.99      0.42 o
   3   7  11       42.82       44.09      1.34 o
   4   7  11        2.33        3.65      0.39 o
  -2   8  11       52.46       47.13      1.61 o
  -1   8  11        0.07        0.28      0.34 o
   0   8  11        1.93        2.24      0.35 o
   1   8  11        3.29        4.49      0.34 o
   2   8  11        5.73        4.89      0.45 o
  -2  -6  12        7.25        8.01      0.42 o
  -1  -6  12        1.19        2.20      0.33 o
   0  -6  12        7.34        6.86      0.41 o
   1  -6  12        0.04        0.21      0.41 o
   2  -6  12        9.23        8.68      0.48 o
  -3  -5  12        4.13        5.02      0.40 o
  -2  -5  12        2.73        3.63      0.35 o
  -1  -5  12       22.65       26.09      0.49 o
   0  -5  12      123.15      128.91      1.84 o
   1  -5  12       24.33       24.40      0.40 o
   2  -5  12       33.35       30.62      0.65 o
   3  -5  12       19.06       15.63      0.83 o
  -4  -4  12       89.93       82.51      1.30 o
  -3  -4  12       21.13       20.07      0.37 o
  -2  -4  12      196.99      196.72      4.99 o
  -1  -4  12       88.02       86.76      2.10 o
   0  -4  12      146.16      150.24      2.67 o
   1  -4  12       42.17       44.11      0.51 o
   2  -4  12       22.14       21.74      0.50 o
   3  -4  12        0.00        0.21      0.43 o
   4  -4  12        8.08        8.14      0.48 o
  -5  -3  12       40.61       39.22      0.60 o
  -4  -3  12       33.06       34.62      0.63 o
  -3  -3  12        6.37        9.25      0.42 o
  -2  -3  12      119.38      112.47      3.48 o
  -1  -3  12      173.60      172.72      6.76 o
   0  -3  12       25.22       27.09      0.49 o
   1  -3  12      242.31      243.51      2.29 o
   2  -3  12       29.74       27.09      0.80 o
   3  -3  12      142.73      139.01      5.05 o
   4  -3  12       14.29       13.87      0.60 o
   5  -3  12       24.99       24.69      0.70 o
  -5  -2  12       66.79       76.28      1.53 o
  -4  -2  12       80.52       75.69      0.80 o
  -3  -2  12      186.66      187.75      2.06 o
  -2  -2  12       13.21        8.37      0.38 o
  -1  -2  12       94.64       95.87      2.50 o
   0  -2  12      304.55      298.15      6.47 o
   1  -2  12       10.69       11.39      0.40 o
   2  -2  12        5.02        4.88      0.44 o
   3  -2  12       50.43       52.91      1.01 o
   4  -2  12       44.00       40.27      0.55 o
   5  -2  12       23.72       25.08      0.52 o
  -5  -1  12        4.72        6.72      0.38 o
  -4  -1  12       16.25       18.27      0.61 o
  -3  -1  12       28.59       36.37      0.46 o
  -2  -1  12        1.69        1.39      0.35 o
  -1  -1  12      250.26      244.79      3.68 o
   0  -1  12      108.27      104.20      2.20 o
   1  -1  12       80.69       82.36      1.37 o
   2  -1  12      201.85      200.85      1.55 o
   3  -1  12       15.94       17.53      0.49 o
   4  -1  12       16.00       15.80      0.54 o
   5  -1  12       11.52       11.62      0.55 o
  -6   0  12       69.39       68.38      0.69 o
  -5   0  12       45.77       46.90      1.01 o
  -4   0  12       64.44       65.51      0.47 o
  -3   0  12      295.98      276.01      3.27 o
  -2   0  12      102.61      109.80      0.94 o
  -1   0  12       45.97       45.73      0.47 o
   0   0  12      140.94      120.94      3.32 o
   1   0  12      478.67      502.89      8.40 o
   2   0  12       91.04       90.43      3.17 o
   3   0  12       83.48       86.02      2.39 o
   4   0  12      183.58      183.02      4.57 o
   5   0  12       24.97       29.03      0.83 o
   6   0  12        2.55        3.01      1.00 o
  -6   1  12        2.13        1.94      0.44 o
  -5   1  12        1.20        1.26      0.36 o
  -4   1  12        5.77        7.89      0.38 o
  -3   1  12        0.05        0.39      0.38 o
  -2   1  12        1.02        1.24      0.33 o
  -1   1  12        3.04        2.92      0.36 o
   0   1  12      100.73      110.16      2.72 o
   1   1  12       49.27       42.31      0.69 o
   2   1  12      463.98      439.15     14.84 o
   3   1  12      159.75      154.30     11.15 o
   4   1  12      141.92      128.02      6.29 o
   5   1  12       10.96       11.69      1.00 o
   6   1  12       35.57       34.33      1.19 o
  -6   2  12       53.69       50.72      1.12 o
  -5   2  12       46.42       48.23      0.60 o
  -4   2  12      285.39      299.47      1.31 o
  -3   2  12      152.38      148.67      1.69 o
  -2   2  12        0.79        1.83      0.29 o
  -1   2  12        0.31        0.52      0.30 o
   0   2  12       19.51       21.51      0.70 o
   1   2  12        7.84        8.27      0.36 o
   2   2  12      600.63      589.63     18.58 o
   3   2  12       73.23       69.37      3.10 o
   4   2  12        3.89        4.63      0.57 o
   5   2  12       10.55       10.44      1.00 o
   6   2  12       20.03       18.79      1.08 o
  -5   3  12        0.02        0.75      0.34 o
  -4   3  12       20.81       20.88      0.44 o
  -3   3  12        5.67        5.21      0.36 o
  -2   3  12       65.17       68.00      0.97 o
  -1   3  12        8.95        8.84      0.34 o
   0   3  12        5.34        6.49      0.35 o
   1   3  12      251.46      238.55      3.69 o
   2   3  12      170.40      162.66      3.25 o
   3   3  12        4.28        7.01      0.46 o
   4   3  12       26.68       24.49      1.00 o
   5   3  12       37.58       25.98      1.11 o
   6   3  12        0.00        0.30      1.00 o
  -5   4  12        9.98        8.82      0.40 o
  -4   4  12       73.79       76.73      1.21 o
  -3   4  12       12.68       12.00      0.37 o
  -2   4  12       72.10       68.36      1.41 o
  -1   4  12       16.07       15.11      0.38 o
   0   4  12       20.27       20.60      0.60 o
   1   4  12        0.05        0.30      0.35 o
   2   4  12      520.12      523.87     10.28 o
   3   4  12       39.44       35.95      1.18 o
   4   4  12       89.12       96.12      2.63 o
   5   4  12        1.19        0.89      0.98 o
  -5   5  12        4.24        4.95      0.41 o
  -4   5  12       10.54       10.19      0.41 o
  -3   5  12        0.28        0.60      0.33 o
  -2   5  12       15.10       14.17      0.52 o
  -1   5  12        0.19        0.50      0.32 o
   0   5  12        0.18        0.12      0.30 o
   1   5  12        1.41        1.53      0.30 o
   2   5  12        0.03        0.62      0.32 o
   3   5  12       29.50       28.40      0.95 o
   4   5  12        2.26        3.12      0.39 o
   5   5  12       16.50       14.02      0.53 o
  -4   6  12        0.73        0.93      0.38 o
  -3   6  12        0.63        0.49      0.43 o
  -2   6  12       25.73       24.70      0.61 o
  -1   6  12      104.59      103.70      3.13 o
   0   6  12       79.89       83.92      1.87 o
   1   6  12       18.55       18.42      0.38 o
   2   6  12       52.44       54.38      1.20 o
   3   6  12        9.39       11.82      0.39 o
   4   6  12       13.75       16.76      0.62 o
  -3   7  12       11.03       10.34      0.35 o
  -2   7  12       11.33        7.61      0.35 o
  -1   7  12        0.65        1.40      0.32 o
   0   7  12        1.61        1.60      0.30 o
   1   7  12        4.73        4.26      0.34 o
   2   7  12        3.36        3.40      0.38 o
   3   7  12       11.28        8.89      0.38 o
  -2   8  12        2.29        1.84      0.34 o
  -1   8  12       14.10       12.79      0.43 o
   0   8  12       15.01       15.12      0.61 o
   1   8  12        4.52        5.09      0.32 o
   2   8  12        1.76        2.39      0.35 o
  -1  -6  13       53.64       50.65      0.62 o
   0  -6  13       30.93       28.33      0.50 o
   1  -6  13       33.89       33.24      0.74 o
  -3  -5  13        0.90        1.06      0.36 o
  -2  -5  13        8.86        8.60      0.37 o
  -1  -5  13       61.40       62.06      0.96 o
   0  -5  13       30.79       30.21      0.40 o
   1  -5  13       20.61       20.24      0.39 o
   2  -5  13       81.73       80.17      2.71 o
   3  -5  13        3.93        4.30      0.45 o
  -4  -4  13       70.40       71.14      0.70 o
  -3  -4  13        9.27        9.98      0.39 o
  -2  -4  13       10.74       10.24      0.38 o
  -1  -4  13       10.39       10.73      0.40 o
   0  -4  13      117.63      116.06      1.06 o
   1  -4  13      125.32      128.91      0.83 o
   2  -4  13       43.35       42.80      1.32 o
   3  -4  13        3.16        3.29      0.40 o
   4  -4  13       27.92       25.27      0.82 o
  -4  -3  13        3.68        3.58      0.42 o
  -3  -3  13        4.74        5.25      0.33 o
  -2  -3  13       87.87       86.22      2.72 o
  -1  -3  13      118.53      116.07      3.99 o
   0  -3  13       15.68       15.64      0.41 o
   1  -3  13       43.64       44.15      0.47 o
   2  -3  13       55.98       59.88      1.07 o
   3  -3  13       79.67       73.66      2.62 o
   4  -3  13        6.39        6.46      0.43 o
  -5  -2  13        4.82        7.33      0.40 o
  -4  -2  13       80.29       85.48      1.22 o
  -3  -2  13       20.92       15.24      0.51 o
  -2  -2  13      446.46      462.41      9.05 o
  -1  -2  13       20.18       19.51      0.42 o
   0  -2  13      699.22      702.51     15.12 o
   1  -2  13      263.26      266.44      3.29 o
   2  -2  13       59.68       60.74      0.61 o
   3  -2  13        9.61       10.39      0.39 o
   4  -2  13       27.46       30.55      0.90 o
   5  -2  13       21.09       21.27      0.55 o
  -5  -1  13        9.70        9.44      0.52 o
  -4  -1  13        8.53        7.84      0.34 o
  -3  -1  13      119.47      120.61      1.08 o
  -2  -1  13      448.65      414.64      5.68 o
  -1  -1  13        2.35        2.20      0.34 o
   0  -1  13      139.01      140.30      2.20 o
   1  -1  13       68.50       65.14      1.53 o
   2  -1  13       34.03       38.11      0.58 o
   3  -1  13      231.12      228.64      1.33 o
   4  -1  13       10.36       10.36      0.81 o
   5  -1  13        1.27        1.22      0.51 o
  -5   0  13        0.53        1.55      0.33 o
  -4   0  13        4.17        3.02      0.36 o
  -3   0  13       81.47      100.50      0.75 o
  -2   0  13      611.69      606.24      3.29 o
  -1   0  13       28.64       28.53      0.38 o
   0   0  13      576.51      580.86      8.76 o
   1   0  13      372.28      375.25      5.48 o
   2   0  13       15.02       13.27      0.58 o
   3   0  13      327.75      334.81     13.54 o
   4   0  13        9.62        7.54      0.61 o
   5   0  13       48.41       50.12      1.69 o
  -5   1  13       13.50       13.65      0.36 o
  -4   1  13        5.73        6.79      0.42 o
  -3   1  13        0.36        1.01      0.46 o
  -2   1  13      397.37      381.42      1.85 o
  -1   1  13       33.80       31.90      0.99 o
   0   1  13       10.00       12.01      0.49 o
   1   1  13       65.14       65.66      0.98 o
   2   1  13      111.44      105.53      1.50 o
   3   1  13        2.16        3.00      0.54 o
   4   1  13        2.67        2.36      0.59 o
   5   1  13       28.11       27.93      1.07 o
  -5   2  13       11.58       13.03      0.48 o
  -4   2  13       28.94       27.67      0.64 o
  -3   2  13      337.58      353.24      3.07 o
  -2   2  13        1.75        1.84      0.34 o
  -1   2  13       78.33       81.52      1.60 o
   0   2  13        0.51        1.79      0.38 o
   1   2  13      167.28      172.70      1.86 o
   2   2  13      236.55      231.22      4.63 o
   3   2  13      880.32      860.10     65.49 o
   4   2  13        1.69        1.85      0.55 o
   5   2  13       28.29       23.07      1.11 o
  -5   3  13       20.79       20.26      0.44 o
  -4   3  13       24.56       22.91      0.38 o
  -3   3  13      133.77      131.88      1.16 o
  -2   3  13      115.15      116.62      1.17 o
  -1   3  13       83.62       82.69      1.68 o
   0   3  13       21.26       24.18      0.72 o
   1   3  13      119.45      115.90      1.54 o
   2   3  13      465.56      448.22      5.01 o
   3   3  13      304.83      296.30     11.40 o
   4   3  13       32.59       33.74      2.29 o
   5   3  13       80.78       71.28      1.33 o
  -5   4  13        4.75        4.85      0.33 o
  -4   4  13        0.75        0.31      0.34 o
  -3   4  13       76.68       79.58      1.00 o
  -2   4  13       12.87       13.62      0.33 o
  -1   4  13       81.67       81.59      2.66 o
   0   4  13       13.49       12.34      0.45 o
   1   4  13       26.21       26.80      0.43 o
   2   4  13      345.51      348.22      5.70 o
   3   4  13      165.31      167.96      4.01 o
   4   4  13       66.73       66.15      3.39 o
   5   4  13        1.69        1.39      0.75 o
  -4   5  13        9.04        9.44      0.42 o
  -3   5  13       38.01       39.25      0.64 o
  -2   5  13       61.22       63.91      2.09 o
  -1   5  13       40.84       39.22      1.57 o
   0   5  13      150.90      153.80      2.93 o
   1   5  13       42.67       44.74      1.11 o
   2   5  13       13.71       15.61      0.39 o
   3   5  13       80.48       77.70      2.48 o
   4   5  13       66.66       61.89      1.65 o
   5   5  13        4.52        5.32      0.64 o
  -4   6  13        5.25        4.13      0.49 o
  -3   6  13        0.05        0.58      0.46 o
  -2   6  13       44.28       43.19      0.80 o
  -1   6  13       16.85       14.86      0.44 o
   0   6  13       31.56       33.05      0.69 o
   1   6  13       83.24       86.82      1.41 o
   2   6  13       49.19       54.55      1.25 o
   3   6  13        0.11        0.23      0.40 o
   4   6  13       43.17       48.59      0.90 o
  -3   7  13       30.10       26.95      0.72 o
  -2   7  13       12.52       11.38      0.41 o
  -1   7  13        6.64        8.12      0.40 o
   0   7  13       52.15       55.34      1.33 o
   1   7  13        3.27        3.78      0.33 o
   2   7  13        3.65        4.75      0.40 o
   3   7  13       16.21       17.73      0.45 o
  -1   8  13        0.01        0.17      0.35 o
   0   8  13        2.19        1.91      0.33 o
   1   8  13        0.08        0.41      0.35 o
   2   8  13        5.20        5.20      0.39 o
  -2  -5  14        3.54        4.49      0.48 o
  -1  -5  14        0.18        0.51      0.32 o
   0  -5  14        0.03        0.09      0.36 o
   1  -5  14       46.94       44.47      2.28 o
   2  -5  14       49.25       50.58      1.17 o
  -3  -4  14       37.86       33.64      0.91 o
  -2  -4  14       11.83       10.36      0.40 o
  -1  -4  14        5.03        4.32      0.38 o
   0  -4  14        3.50        3.91      0.39 o
   1  -4  14       18.82       18.56      0.37 o
   2  -4  14      111.90      110.74      2.49 o
   3  -4  14        7.80        8.03      0.39 o
  -4  -3  14       39.74       39.44      1.12 o
  -3  -3  14       78.96       81.59      1.76 o
  -2  -3  14       15.25       12.73      0.74 o
  -1  -3  14      102.95      100.60      3.53 o
   0  -3  14        0.22        0.63      0.33 o
   1  -3  14      372.12      390.88      4.31 o
   2  -3  14       21.99       23.05      0.51 o
   3  -3  14       62.44       63.05      1.89 o
   4  -3  14        0.37        0.44      0.41 o
  -5  -2  14        2.10        1.99      0.35 o
  -4  -2  14       18.64       18.36      0.44 o
  -3  -2  14       32.02       30.87      0.63 o
  -2  -2  14        3.54        4.93      0.36 o
  -1  -2  14       75.88       70.89      2.37 o
   0  -2  14        4.02        4.09      0.44 o
   1  -2  14       78.48       78.60      0.67 o
   2  -2  14      205.80      209.72      1.40 o
   3  -2  14        0.53        0.57      0.41 o
   4  -2  14        2.65        3.02      0.47 o
   5  -2  14        0.32        0.72      0.55 o
  -5  -1  14       47.74       48.30      1.00 o
  -4  -1  14        7.75        7.71      0.35 o
  -3  -1  14       11.94        8.59      0.35 o
  -2  -1  14        1.14        4.84      1.26 o
  -1  -1  14      421.63      423.68      9.81 o
   0  -1  14      767.14      766.33     18.01 o
   1  -1  14      508.17      510.13      9.39 o
   2  -1  14      179.08      175.35      2.43 o
   3  -1  14       14.46       17.69      0.61 o
   4  -1  14        6.30        4.41      0.66 o
   5  -1  14        0.04        0.31      0.56 o
  -5   0  14       31.92       31.50      0.43 o
  -4   0  14       92.46       86.85      1.50 o
  -3   0  14       28.63       27.08      0.42 o
  -2   0  14      249.17      260.81      4.31 o
  -1   0  14      398.88      389.82      5.20 o
   0   0  14       12.51       13.29      0.50 o
   1   0  14       30.10       29.27      0.77 o
   2   0  14       18.32       15.41      0.61 o
   3   0  14        0.60        2.03      0.50 o
   4   0  14        0.31        0.31      0.54 o
   5   0  14        1.40        1.47      0.54 o
  -5   1  14       62.44       63.76      0.95 o
  -4   1  14       97.57      105.32      1.36 o
  -3   1  14      216.89      201.63      3.60 o
  -2   1  14      160.03      160.66      2.26 o
  -1   1  14      169.38      166.21      2.25 o
   0   1  14     1462.15     1402.82     41.11 o
   1   1  14      121.09      121.45      1.60 o
   2   1  14      605.14      606.21      1.83 o
   3   1  14        1.64        1.19      0.54 o
   4   1  14        7.68        8.56      0.60 o
   5   1  14        0.39        1.05      0.71 o
  -5   2  14        0.00       -0.30      0.33 o
  -4   2  14       26.18       26.99      0.53 o
  -3   2  14      121.28      117.81      0.61 o
  -2   2  14        0.30        0.95      0.33 o
  -1   2  14      256.84      253.27      4.04 o
   0   2  14        1.73        2.09      0.35 o
   1   2  14       90.71       91.86      1.17 o
   2   2  14       60.69       69.85      0.82 o
   3   2  14      128.42      113.59      6.61 o
   4   2  14       16.27       19.54      1.35 o
   5   2  14        0.12        0.87      0.95 o
  -5   3  14       40.64       38.79      1.48 o
  -4   3  14       45.56       49.03      0.70 o
  -3   3  14       65.96       73.21      0.51 o
  -2   3  14       50.90       50.64      0.89 o
  -1   3  14      195.91      193.28      3.29 o
   0   3  14      151.96      149.51      3.88 o
   1   3  14      489.89      483.88      6.51 o
   2   3  14       83.36       85.99      0.67 o
   3   3  14       83.02       90.60      2.95 o
   4   3  14       13.58       12.79      1.07 o
   5   3  14       29.99       26.03      1.14 o
  -5   4  14       11.09        9.94      0.48 o
  -4   4  14      140.94      131.01      2.40 o
  -3   4  14        0.37        1.27      0.33 o
  -2   4  14      120.07      124.70      2.36 o
  -1   4  14        1.31        1.54      0.35 o
   0   4  14        6.32        6.79      0.34 o
   1   4  14       20.80       21.99      0.59 o
   2   4  14      184.66      194.14      2.26 o
   3   4  14       50.51       50.84      1.52 o
   4   4  14        0.85        0.96      0.47 o
   5   4  14        0.27        0.57      0.84 o
  -4   5  14        4.64        4.95      0.33 o
  -3   5  14        0.01        0.64      0.37 o
  -2   5  14       32.38       34.66      0.69 o
  -1   5  14      314.83      322.84     11.87 o
   0   5  14       31.85       31.67      0.78 o
   1   5  14      649.02      660.83      8.59 o
   2   5  14       80.11       78.69      1.16 o
   3   5  14       28.19       27.25      0.87 o
   4   5  14        0.50        1.02      0.47 o
  -3   6  14        0.10        0.28      0.35 o
  -2   6  14       44.83       44.66      1.27 o
  -1   6  14        3.84        3.65      0.32 o
   0   6  14        2.64        2.57      0.34 o
   1   6  14      266.82      275.68      4.38 o
   2   6  14       40.26       42.47      0.84 o
   3   6  14        6.99        6.84      0.36 o
   4   6  14       14.11       17.56      0.49 o
  -2   7  14       23.21       22.07      1.00 o
  -1   7  14       13.99       13.60      0.38 o
   0   7  14       60.11       60.25      1.69 o
   1   7  14       78.85       79.24      1.28 o
   2   7  14        9.06        7.99      0.32 o
   3   7  14        0.01        0.41      0.38 o
   0   8  14       13.81       13.28      0.37 o
   1   8  14       63.07       62.03      0.79 o
  -2  -5  15       61.37       56.66      1.28 o
  -1  -5  15       12.77       13.23      0.45 o
   0  -5  15        1.84        2.58      0.42 o
   1  -5  15        4.66        4.44      0.43 o
  -3  -4  15       29.03       23.93      0.90 o
  -2  -4  15       12.82       14.71      0.60 o
  -1  -4  15       12.29       12.04      0.45 o
   0  -4  15        9.87        9.42      0.43 o
   1  -4  15        1.72        1.91      0.45 o
   2  -4  15        0.25        1.23      0.56 o
   3  -4  15        3.04        3.65      0.41 o
  -4  -3  15       10.82       11.85      0.52 o
  -3  -3  15       42.70       40.50      0.85 o
  -2  -3  15       55.10       58.35      2.45 o
  -1  -3  15       27.02       29.52      1.05 o
   0  -3  15       18.67       20.02      0.42 o
   1  -3  15        5.06        5.70      0.44 o
   2  -3  15       69.61       71.04      0.97 o
   3  -3  15       33.06       31.85      1.43 o
   4  -3  15       51.57       50.66      1.47 o
  -4  -2  15       43.21       39.67      0.52 o
  -3  -2  15        2.45        2.42      0.34 o
  -2  -2  15        1.92        2.19      0.34 o
  -1  -2  15       50.90       50.77      1.36 o
   0  -2  15       24.71       22.49      0.48 o
   1  -2  15      141.59      144.45      1.54 o
   2  -2  15        2.46        2.20      0.45 o
   3  -2  15        0.20        0.59      0.43 o
   4  -2  15        0.16        0.78      0.57 o
  -5  -1  15        1.26        1.14      0.37 o
  -4  -1  15        3.09        2.96      0.35 o
  -3  -1  15      172.63      171.64      1.41 o
  -2  -1  15       26.89       27.90      0.47 o
  -1  -1  15      103.36      100.77      2.31 o
   0  -1  15      162.88      164.02      2.65 o
   1  -1  15       36.63       40.17      0.71 o
   2  -1  15       10.73        9.53      0.43 o
   3  -1  15       96.05       97.39      0.86 o
   4  -1  15       31.33       31.97      0.77 o
   5  -1  15       18.46       21.61      0.76 o
  -5   0  15       28.16       26.58      0.47 o
  -4   0  15       38.47       38.27      0.45 o
  -3   0  15        6.08        6.78      0.34 o
  -2   0  15       10.42       12.03      0.39 o
  -1   0  15       66.77       64.36      0.94 o
   0   0  15      549.95      546.14      7.66 o
   1   0  15      422.65      420.65      8.90 o
   2   0  15        4.00        3.84      0.55 o
   3   0  15        4.91        5.27      0.63 o
   4   0  15        0.06        0.27      0.53 o
   5   0  15       11.90       13.90      0.86 o
  -5   1  15        9.21        9.64      0.46 o
  -4   1  15       62.68       54.24      0.59 o
  -3   1  15       28.23       26.73      0.41 o
  -2   1  15       11.01       10.71      0.32 o
  -1   1  15      130.87      133.73      1.83 o
   0   1  15       47.24       43.27      1.22 o
   1   1  15       26.72       30.78      0.53 o
   2   1  15       87.02       79.24      0.87 o
   3   1  15      187.59      180.15      1.18 o
   4   1  15       26.18       26.02      1.74 o
   5   1  15       24.81       24.62      1.67 o
  -5   2  15      112.42      107.86      2.41 o
  -4   2  15       14.84       16.76      0.43 o
  -3   2  15      243.62      245.68      1.78 o
  -2   2  15       93.98       98.10      1.43 o
  -1   2  15       49.30       48.92      0.86 o
   0   2  15      313.72      296.95      7.27 o
   1   2  15      106.04      101.36      1.45 o
   2   2  15        2.18        1.76      0.40 o
   3   2  15        0.55        2.14      0.52 o
   4   2  15       25.16       26.93      1.91 o
   5   2  15       48.64       52.68      5.87 o
  -5   3  15        1.17        0.88      0.32 o
  -4   3  15      170.81      162.30      3.41 o
  -3   3  15       55.08       54.56      0.72 o
  -2   3  15       52.90       52.24      1.19 o
  -1   3  15      555.66      554.84     11.98 o
   0   3  15       21.75       22.64      0.84 o
   1   3  15        0.01        0.18      0.33 o
   2   3  15      342.75      324.81      5.29 o
   3   3  15       84.83       80.00      2.65 o
   4   3  15       35.02       30.62      1.78 o
   5   3  15       35.68       34.32      0.92 o
  -4   4  15        9.06       10.53      0.54 o
  -3   4  15       88.17       90.32      0.93 o
  -2   4  15        8.24       10.17      0.37 o
  -1   4  15      103.82      105.52      2.44 o
   0   4  15      195.74      196.41      5.21 o
   1   4  15        3.12        3.12      0.34 o
   2   4  15      165.93      164.53      1.53 o
   3   4  15        2.43        2.78      0.44 o
   4   4  15       43.25       46.54      1.59 o
   5   4  15       21.67       23.08      0.85 o
  -4   5  15       57.18       52.11      2.26 o
  -3   5  15       10.18        9.49      0.40 o
  -2   5  15       61.98       64.02      1.07 o
  -1   5  15       37.23       40.87      1.56 o
   0   5  15       41.72       41.50      0.64 o
   1   5  15       26.05       24.28      0.45 o
   2   5  15        6.52        6.28      0.34 o
   3   5  15        8.02        8.62      0.43 o
   4   5  15        5.53        5.17      0.50 o
  -3   6  15        3.44        3.65      0.37 o
  -2   6  15       34.34       33.86      2.14 o
  -1   6  15       82.72       80.36      2.07 o
   0   6  15       45.93       45.77      1.10 o
   1   6  15        3.68        3.66      0.33 o
   2   6  15      110.02      111.13      1.43 o
   3   6  15       10.20       11.30      0.40 o
  -2   7  15       57.36       59.89      1.88 o
  -1   7  15        0.09        0.51      0.34 o
   0   7  15       90.54       88.04      1.64 o
   1   7  15      117.17      116.75      3.58 o
   2   7  15        6.67        6.11      0.39 o
  -2  -4  16       47.97       47.24      1.35 o
  -1  -4  16       17.23       18.24      0.62 o
   0  -4  16       12.92       12.83      0.39 o
   1  -4  16        0.53        0.66      0.42 o
   2  -4  16        2.96        3.88      0.49 o
  -3  -3  16       16.03       13.29      0.50 o
  -2  -3  16        2.21        2.29      0.39 o
  -1  -3  16       15.22       14.93      0.59 o
   0  -3  16       67.45       64.69      0.69 o
   1  -3  16       14.71       15.25      0.50 o
   2  -3  16        1.89        1.72      0.46 o
   3  -3  16        2.52        2.45      0.61 o
  -4  -2  16        5.85        6.62      0.44 o
  -3  -2  16       12.03       10.32      0.48 o
  -2  -2  16       12.54       16.08      0.57 o
  -1  -2  16      182.18      181.95      5.67 o
   0  -2  16       17.86       18.82      0.41 o
   1  -2  16       37.50       35.38      0.52 o
   2  -2  16        0.36        0.45      0.44 o
   3  -2  16       37.29       38.48      0.63 o
   4  -2  16       29.43       25.56      3.76 o
  -4  -1  16        6.82        6.82      0.43 o
  -3  -1  16        6.23        6.70      0.37 o
  -2  -1  16        0.00        0.57      0.39 o
  -1  -1  16       68.93       77.19      2.21 o
   0  -1  16       50.57       45.47      0.75 o
   1  -1  16       72.11       68.78      1.55 o
   2  -1  16        1.22        1.24      0.37 o
   3  -1  16       10.56       10.78      0.67 o
   4  -1  16        5.02        3.81      0.67 o
  -4   0  16        9.83        9.03      0.36 o
  -3   0  16       41.94       42.30      1.00 o
  -2   0  16       13.52       14.77      0.36 o
  -1   0  16      185.18      189.74      2.94 o
   0   0  16       11.35       10.13      0.61 o
   1   0  16      169.13      159.43      1.92 o
   2   0  16       21.75       27.04      0.57 o
   3   0  16       28.04       26.84      0.77 o
   4   0  16       14.32       16.19      0.71 o
  -4   1  16       46.54       44.99      0.45 o
  -3   1  16       10.28       11.01      0.35 o
  -2   1  16       10.84        9.67      0.32 o
  -1   1  16      165.57      165.71      2.99 o
   0   1  16       14.71       17.85      0.56 o
   1   1  16       30.94       25.34      0.47 o
   2   1  16       46.12       46.28      0.98 o
   3   1  16        0.02        0.43      0.51 o
   4   1  16        0.33        0.27      0.52 o
   5   1  16        1.04        0.73      0.71 o
  -4   2  16       28.37       25.27      0.61 o
  -3   2  16       42.97       42.11      0.51 o
  -2   2  16        1.40        2.14      0.45 o
  -1   2  16       56.63       55.21      1.12 o
   0   2  16        0.01        0.35      0.36 o
   1   2  16      224.03      224.98      2.24 o
   2   2  16      243.03      239.09      1.75 o
   3   2  16       69.61       64.87      1.60 o
   4   2  16       13.26       10.66      0.63 o
   5   2  16       14.40       13.29      0.82 o
  -4   3  16       18.82       17.98      0.42 o
  -3   3  16       14.01       15.85      0.34 o
  -2   3  16        5.02        5.17      0.40 o
  -1   3  16        6.45        6.52      0.37 o
   0   3  16       20.80       21.34      0.60 o
   1   3  16       25.22       20.61      0.43 o
   2   3  16       85.17       82.82      0.97 o
   3   3  16        1.30        0.76      0.45 o
   4   3  16       24.34       27.92      1.04 o
  -4   4  16        0.37        0.40      0.42 o
  -3   4  16      110.11      106.90      0.57 o
  -2   4  16        0.00        0.00      0.29 o
  -1   4  16       45.51       45.10      1.38 o
   0   4  16        6.34        6.12      0.46 o
   1   4  16      100.33      105.46      1.25 o
   2   4  16      145.65      134.22      0.64 o
   3   4  16       27.07       25.32      0.56 o
   4   4  16        2.74        1.06      0.48 o
  -3   5  16        0.00        0.43      0.38 o
  -2   5  16       34.16       35.41      1.15 o
  -1   5  16       99.33       97.87      3.78 o
   0   5  16       44.83       42.94      1.08 o
   1   5  16      206.68      205.86      2.77 o
   2   5  16       33.00       33.73      0.47 o
   3   5  16        3.71        3.84      0.43 o
   4   5  16       24.78       26.80      0.72 o
  -3   6  16       37.36       30.05      2.66 o
  -2   6  16        1.28        1.74      0.48 o
  -1   6  16        0.23        0.85      0.42 o
   0   6  16       16.08       14.20      0.36 o
   1   6  16        0.19        0.15      0.35 o
   2   6  16       18.86       18.41      0.44 o
   3   6  16        0.39        0.52      0.36 o
  -1   7  16        9.15        9.24      0.41 o
   0   7  16       94.36       92.17      1.94 o
   1   7  16       36.84       36.95      0.45 o
   2   7  16        6.43        7.46      0.41 o
  -1  -4  17       13.71       15.46      0.45 o
   0  -4  17       24.13       23.04      0.54 o
   1  -4  17       12.82       12.07      0.42 o
  -3  -3  17       43.67       41.34      1.28 o
  -2  -3  17       19.35       18.21      0.62 o
  -1  -3  17        4.62        4.63      0.43 o
   0  -3  17       49.24       45.49      0.76 o
   1  -3  17       17.28       13.68      0.47 o
   2  -3  17       23.29       22.82      0.58 o
   3  -3  17        0.38        0.58      0.52 o
  -3  -2  17        1.05        1.30      0.32 o
  -2  -2  17       13.74       15.30      0.42 o
  -1  -2  17       16.14       17.14      0.54 o
   0  -2  17       59.18       62.24      1.07 o
   1  -2  17       48.17       48.35      0.66 o
   2  -2  17        6.15        7.30      0.50 o
   3  -2  17        0.10        0.51      0.46 o
  -4  -1  17       15.63       16.79      0.44 o
  -3  -1  17       14.43       14.88      0.41 o
  -2  -1  17       84.52       85.54      1.82 o
  -1  -1  17      162.69      163.95      3.97 o
   0  -1  17      121.86      122.34      2.27 o
   1  -1  17       10.04       11.87      0.46 o
   2  -1  17       33.18       32.83      0.55 o
   3  -1  17        1.55        2.09      0.61 o
   4  -1  17       30.54       32.35      0.81 o
  -4   0  17        6.17        7.86      0.41 o
  -3   0  17       28.97       25.03      0.72 o
  -2   0  17        6.45        5.13      0.35 o
  -1   0  17       45.24       48.99      1.40 o
   0   0  17        7.47       10.56      0.40 o
   1   0  17      121.57      105.32      2.00 o
   2   0  17        6.57        6.39      0.49 o
   3   0  17        0.04        0.21      0.62 o
   4   0  17        9.23        8.33      0.71 o
  -4   1  17       17.70       17.01      0.53 o
  -3   1  17       36.29       39.37      0.68 o
  -2   1  17      121.55      126.00      1.71 o
  -1   1  17      231.94      221.46      4.96 o
   0   1  17        2.90        5.23      0.38 o
   1   1  17      106.69      108.32      1.22 o
   2   1  17       14.85       16.48      0.65 o
   3   1  17       78.38       75.22      2.45 o
   4   1  17       26.18       28.86      0.79 o
  -4   2  17        8.35        8.36      0.38 o
  -3   2  17        2.85        3.30      0.30 o
  -2   2  17       60.12       58.61      1.30 o
  -1   2  17        7.74       10.14      0.37 o
   0   2  17        0.14        0.80      0.40 o
   1   2  17       98.45       88.97      0.89 o
   2   2  17        5.59        7.98      0.63 o
   3   2  17        4.94        4.55      0.61 o
   4   2  17        3.38        3.26      0.66 o
  -4   3  17       28.53       26.86      0.45 o
  -3   3  17       38.70       38.09      0.48 o
  -2   3  17      133.58      129.20      2.81 o
  -1   3  17       11.28       11.29      0.43 o
   0   3  17        0.74        1.99      0.32 o
   1   3  17       26.57       29.01      0.48 o
   2   3  17      120.36      125.17      1.98 o
   3   3  17      121.07      115.62      2.62 o
   4   3  17       49.18       53.82      2.96 o
  -3   4  17        0.46        0.48      0.33 o
  -2   4  17        5.00        4.62      0.33 o
  -1   4  17        8.23        8.36      0.37 o
   0   4  17        6.64        6.36      0.37 o
   1   4  17        7.93        7.31      0.34 o
   2   4  17        5.69        6.09      0.40 o
   3   4  17        2.89        2.80      0.42 o
   4   4  17        3.38        3.62      0.65 o
  -3   5  17       36.73       35.68      0.79 o
  -2   5  17       45.36       45.58      2.04 o
  -1   5  17       12.30       14.02      0.80 o
   0   5  17       21.59       22.54      0.91 o
   1   5  17        2.39        3.20      0.39 o
   2   5  17      115.27      107.86      0.58 o
   3   5  17        7.42        7.24      0.49 o
  -2   6  17       10.41        8.40      0.46 o
  -1   6  17       12.49       12.36      0.42 o
   0   6  17       24.73       25.13      0.50 o
   1   6  17       41.39       40.76      0.66 o
   2   6  17        1.41        1.76      0.39 o
   0   7  17        0.01        0.41      0.35 o
   1   7  17       13.18       12.68      0.41 o
  -2  -3  18       18.19       16.72      0.76 o
  -1  -3  18       31.38       35.44      0.78 o
   0  -3  18       10.13        9.44      0.45 o
   1  -3  18       10.07        9.83      0.49 o
   2  -3  18        9.40        9.66      0.52 o
  -3  -2  18       15.73       14.64      0.47 o
  -2  -2  18       24.07       23.91      0.78 o
  -1  -2  18        4.80        4.78      0.39 o
   0  -2  18        0.89        1.23      0.37 o
   1  -2  18        5.82        5.26      0.38 o
   2  -2  18        4.44        5.39      0.51 o
   3  -2  18        0.67        0.87      0.56 o
  -3  -1  18       46.01       47.96      0.63 o
  -2  -1  18      127.26      126.18      2.61 o
  -1  -1  18       19.20       19.81      0.57 o
   0  -1  18      127.74      119.82      1.53 o
   1  -1  18        0.02        0.81      0.41 o
   2  -1  18       20.95       17.71      0.45 o
   3  -1  18        1.57        0.80      0.66 o
  -4   0  18        0.82        0.98      0.39 o
  -3   0  18       24.04       25.44      0.41 o
  -2   0  18       24.79       25.69      0.70 o
  -1   0  18       47.25       46.68      1.25 o
   0   0  18      119.92      116.37      1.87 o
   1   0  18       34.93       36.38      0.99 o
   2   0  18        2.80        4.48      0.83 o
   3   0  18        5.51        5.30      0.65 o
   4   0  18        1.53        1.49      0.69 o
  -4   1  18        8.93        9.34      0.36 o
  -3   1  18        5.65        5.51      0.36 o
  -2   1  18       18.35       17.93      0.40 o
  -1   1  18        7.64        8.20      0.37 o
   0   1  18       51.89       51.09      0.72 o
   1   1  18       11.38       14.51      0.52 o
   2   1  18       38.66       37.39      0.89 o
   3   1  18        0.16        0.51      0.64 o
   4   1  18       10.68       10.90      0.73 o
  -4   2  18       47.77       40.87      0.86 o
  -3   2  18        8.24       10.30      0.40 o
  -2   2  18       60.60       61.15      0.93 o
  -1   2  18       13.00       13.50      0.37 o
   0   2  18      211.98      189.37      4.61 o
   1   2  18        0.39        0.18      0.47 o
   2   2  18        9.50       12.85      0.67 o
   3   2  18       16.79       16.30      0.70 o
   4   2  18        0.75        1.55      0.63 o
  -3   3  18        0.00       -0.10      0.38 o
  -2   3  18       12.59       11.37      0.44 o
  -1   3  18       33.03       30.67      0.84 o
   0   3  18        1.61        1.44      0.37 o
   1   3  18       64.52       64.76      1.16 o
   2   3  18        7.68        9.98      0.60 o
   3   3  18       12.78       11.28      0.60 o
   4   3  18        5.59        4.23      0.61 o
  -3   4  18        1.13        1.54      0.39 o
  -2   4  18       41.51       40.71      0.78 o
  -1   4  18       33.56       34.68      0.83 o
   0   4  18      155.66      152.80      4.46 o
   1   4  18       13.20       15.29      0.42 o
   2   4  18       21.34       22.03      0.46 o
   3   4  18       13.48       14.16      0.52 o
  -2   5  18        5.53        4.82      0.44 o
  -1   5  18       16.94       15.67      0.98 o
   0   5  18        0.71        1.56      0.38 o
   1   5  18        2.22        2.47      0.36 o
   2   5  18        2.80        2.01      0.39 o
   3   5  18        0.00        0.50      0.49 o
  -1   6  18       47.25       47.52      1.79 o
   0   6  18       33.00       32.56      1.00 o
   1   6  18       56.90       55.10      1.27 o
   2   6  18       13.10       11.63      0.42 o
   0  -3  19       16.84       17.44      0.85 o
  -2  -2  19       45.83       43.99      1.59 o
  -1  -2  19       76.36       78.29      1.38 o
   0  -2  19       26.58       30.27      0.51 o
   1  -2  19        0.58        1.31      0.51 o
   2  -2  19       12.24       13.68      0.57 o
  -3  -1  19        0.01        0.80      0.35 o
  -2  -1  19        2.79        2.37      0.40 o
  -1  -1  19       13.45       17.74      0.70 o
   0  -1  19        4.56        5.95      0.57 o
   1  -1  19        0.14        0.03      0.38 o
   2  -1  19        0.82        0.88      0.54 o
   3  -1  19        4.88        6.20      0.52 o
  -3   0  19       10.60       11.69      0.51 o
  -2   0  19       92.66       93.38      1.94 o
  -1   0  19      114.27      111.62      4.52 o
   0   0  19       27.50       31.13      0.49 o
   1   0  19        4.49        4.92      0.44 o
   2   0  19       16.66       18.86      0.59 o
   3   0  19        6.08        7.15      0.57 o
  -3   1  19       47.41       46.59      0.84 o
  -2   1  19        0.07        0.20      0.32 o
  -1   1  19        8.21        6.13      0.38 o
   0   1  19       19.45       16.26      0.44 o
   1   1  19        1.14        0.81      0.47 o
   2   1  19        8.45        5.76      0.66 o
   3   1  19        7.05        8.94      0.71 o
  -3   2  19        8.21        8.46      0.38 o
  -2   2  19       21.40       22.17      0.49 o
  -1   2  19        0.04        0.54      0.40 o
   0   2  19       11.28       11.41      0.37 o
   1   2  19       35.35       37.89      0.97 o
   2   2  19       45.51       47.94      2.68 o
   3   2  19       43.73       48.24      0.82 o
  -3   3  19       45.73       43.41      0.85 o
  -2   3  19       10.41        9.53      0.48 o
  -1   3  19        7.12        6.41      0.39 o
   0   3  19        2.19        1.59      0.34 o
   1   3  19        1.41        0.80      0.45 o
   2   3  19        6.79        5.57      0.63 o
   3   3  19        1.29        2.13      0.62 o
  -2   4  19       20.06       20.89      0.68 o
  -1   4  19       13.91       11.60      0.49 o
   0   4  19       54.85       51.14      1.21 o
   1   4  19       16.76       15.48      0.48 o
   2   4  19       37.64       41.95      0.68 o
   3   4  19       44.83       42.10      0.65 o
  -2   5  19       36.92       33.93      1.57 o
  -1   5  19        0.06        0.67      0.42 o
   0   5  19       43.37       42.80      0.90 o
   1   5  19        8.77       10.48      0.39 o
   2   5  19        5.58        4.78      0.46 o
   0   6  19       18.26       15.95      0.44 o
  -1  -2  20        3.64        2.95      0.50 o
   0  -2  20       61.04       62.20      0.92 o
   1  -2  20       12.87       13.10      0.50 o
  -2  -1  20       81.84       89.42      3.33 o
  -1  -1  20       53.62       53.53      0.71 o
   0  -1  20       17.79       14.44      0.42 o
   1  -1  20       32.29       34.17      0.81 o
   2  -1  20        3.38        4.33      0.51 o
  -2   0  20        0.32        0.13      0.42 o
  -1   0  20       22.50       22.32      0.71 o
   0   0  20       88.32       94.47      1.11 o
   1   0  20        6.04        6.62      0.52 o
   2   0  20        7.22       10.51      0.70 o
  -2   1  20       79.04       89.05      1.54 o
  -1   1  20       44.97       42.39      1.38 o
   0   1  20       38.31       35.94      1.14 o
   1   1  20       31.67       31.89      0.59 o
   2   1  20        0.20        0.63      0.55 o
   3   1  20       68.59       80.66      1.75 o
  -2   2  20        9.85        9.64      0.37 o
  -1   2  20        8.73        9.72      0.55 o
   0   2  20       55.03       56.70      0.56 o
   1   2  20       21.27       21.71      0.57 o
   2   2  20       26.64       30.45      0.89 o
   3   2  20        5.40        8.73      0.74 o
  -2   3  20       18.97       20.48      0.65 o
  -1   3  20       45.17       41.59      1.22 o
   0   3  20       17.97       21.47      0.55 o
   1   3  20       29.96       28.62      0.51 o
   2   3  20        8.59        8.93      0.85 o
   3   3  20      112.61      129.52      4.74 o
  -2   4  20        0.37       -0.01      0.41 o
  -1   4  20        0.09       -0.08      0.38 o
   0   4  20        1.89        1.83      0.40 o
   1   4  20        1.22        1.22      0.46 o
   2   4  20        1.24        1.71      0.58 o
  -1   5  20       48.50       44.71      2.10 o
   0   5  20       25.00       27.45      0.90 o
   1   5  20       25.85       25.05      1.09 o
   0  -1  21       13.54       11.73      0.45 o
  -1   0  21       56.31       62.10      1.29 o
   0   0  21       12.78       14.58      0.46 o
   1   0  21       26.97       31.09      0.68 o
  -2   1  21       21.61       22.67      1.01 o
  -1   1  21       39.44       41.22      1.03 o
   0   1  21        5.78        5.40      0.40 o
   1   1  21       33.53       29.69      0.88 o
   2   1  21       18.51       19.84      0.75 o
  -2   2  21       33.81       31.80      0.43 o
  -1   2  21       51.45       53.81      1.70 o
   0   2  21        7.50        9.77      0.42 o
   1   2  21       28.05       32.60      0.58 o
   2   2  21       19.56       21.51      0.58 o
  -1   3  21        0.95        2.10      0.44 o
   0   3  21        5.10        5.06      0.46 o
   1   3  21       80.26       81.76      1.99 o
   2   3  21        0.01        0.58      0.69 o
  -1   4  21       51.60       52.59      1.95 o
   0   4  21       29.59       32.53      1.22 o
   1   4  21       44.37       50.09      1.00 o
   0   2  22        0.07        0.30      0.43 o
 
